# Supplementary material for: Olfactory misinformation provides refuge to palatable plants from mammalian browsing
Source: Nat Ecol Evol. 2024 Feb 2;8(4):645–50. doi: 10.1038/s41559-024-02330-x (PMC11009103; doi:10.1038/s41559-024-02330-x)
Supplement: Supplementary file 4 — Raw B. pinnata VOC peak area data collected across two sampling bouts. [file 41559_2024_2330_MOESM4_ESM.xlsx]

## Sheet: METADATA
NOTE
1	Data presented represents a matrix of the VOC peak area collected using headspace odour sampling, and GC-MS analysis across two B. pinnata odour profile sampling bouts
2	Randomly selected individual B. pinnata plants sampled were of approximate equal height (198 ± 11 cm) and were at least 50 m away from any other sampled individual
3	BOUT1 = first bout of sampling, comprising 10 individual B. pinnata plants. Sampling was undertaken on 26th March 2021 between 10:00 and 15:50. Ambient temperature ranged between 20.8°C – 24.3°C.
4	BOUT2 = first bout of sampling, comprising 20 individual B. pinnata plants. Sampling was undertaken on 2nd April 2022 between 09:00 and 16:00. Ambient temperature ranged between 19.5°C – 23.4°C

## Sheet: VOC peak area data
Compound Name	BOUT1_BPinnata1	BOUT1_BPinnata2	BOUT1_BPinnata3	BOUT1_BPinnata4	BOUT1_BPinnata5	BOUT1_BPinnata6	BOUT1_BPinnata7	BOUT1_BPinnata8	BOUT1_BPinnata9	BOUT1_BPinnata10	BOUT2_BPinnata1	BOUT2_BPinnata2	BOUT2_BPinnata3	BOUT2_BPinnata4	BOUT2_BPinnata5	BOUT2_BPinnata6	BOUT2_BPinnata7	BOUT2_BPinnata8	BOUT2_BPinnata9	BOUT2_BPinnata10	BOUT2_BPinnata11	BOUT2_BPinnata12	BOUT2_BPinnata13	BOUT2_BPinnata14	BOUT2_BPinnata15	BOUT2_BPinnata16	BOUT2_BPinnata17	BOUT2_BPinnata18	BOUT2_BPinnata19	BOUT2_BPinnata20
Acetone	6698565	13956279	550149	7379798	0	8671027	6012165	0	4639008	18914438	1033287	12955467	1140007	2546174	18212464	4084141	10922179	13914359	13484697	6152549	5740985	10326000	17234920	5911982	13570284	16619469	0	1410846	6658151	6658151
Isoprene	3232865	6351889	3157771	0	780587	10153029	6875614	0	12941332	114086984	0	27464078	3868525	0	12371514	0	994781	19109866	10808360	0	4278444	29594821	15858991	0	14660157	19363383	0	0	0	0
Silanol, trimethyl-	0	8642213	0	499809	0	0	1464515	0	0	1612421	0	1628087	777273	0	1681968	0	2539919	1957127	1257031	1715333	519028	1706634	1962778	1004142	1425405	1234469	1132085	2900072	11437	11437
Acetic acid	2896148	9727902	9582566	0	285875	2302249	14515208	1706203	0	0	4382428	7691680	1878502	10515865	7658178	0	3084082	168024361	61883421	16001824	15079450	3574692	6216068	10141073	28586629	56664131	106058356	0	666632	666632
Benzene	643902	391514	0	2704899	0	0	2876003	691204	0	2929864	0	400928	0	0	1221379	1668992	0	0	0	0	1767388	0	0	0	0	0	0	0	0	0
Carbon Tetrachloride	152261	923820	0	50731	72000	961690	969665	515153	0	679755	0	0	0	0	533846	1274124	53098	1314944	571177	231146	558569	1266961	861536	804118	97525	0	666673	0	0	0
1-Butanol, 3-methyl-	0	0	0	0	1658050	657538	0	0	0	0	0	0	6703816	0	0	9356880	0	65074365	0	1797931	0	41563782	11029977	14204471	2684828	41477793	0	761812	0	0
Toluene	9315565	11708626	15945236	13307808	18493160	16261186	19606738	12146299	38548310	15406585	8933584	17891908	13304070	6719214	13153460	9556291	5211365	29495259	11835583	1595627	123581	13206529	12487382	11984383	8965330	23358027	0	8229317	0	0
Cyclohexene, 3,3,5-trimethyl-	427986	0	0	64466359	41400834	47629744	809133	0	0	26588496	0	0	0	0	11898197	0	0	0	0	0	0	0	0	0	0	0	0	0	551348	551348
2-Pentanol, propanoate	4436152	0	15405391	7648504	0	7054160	0	0	0	14992198	0	0	0	0	0	0	0	26431933	17358694	1488150	0	0	0	0	7872326	29611880	0	19484109	0	0
a-Thujene	230945356	841341342	0	887883177	961131515	0	1508216697	1047104337	2839744879	0	4065363985	0	3527270182	630881916	4283941781	4735928462	0	5768831729	1090957784	377615102	3115889228	0	4626105869	5002506474	4282778833	7620027170	0	0	27691177	27691177
Benzaldehyde	1649772	5109476	0	901353	2927104	0	6504180	1882419	0	0	0	0	0	0	3440898	0	0	0	0	0	0	0	0	0	0	0	0	0	4702194	4702194
a-Pinene	136867620	453015341	673887081	307214217	127859270	1745471041	524266053	431355601	0	1719023903	5131572686	0	4293895091	148351018	2707344388	2193895610	0	1853384910	726687807	112114833	1131145807	4432980729	2786328132	1683490739	2902277002	3056744424	2863251315	3428400599	0	0
Bicyclo[3.1.0]hex-2-ene, 4-methylene-1-(1-methylethyl)-	900509	0	5234494	2768487	0	0	3042627	3753633	0	8423380	0	0	0	0	42724489	0	0	0	0	734225	0	0	0	1170491	0	0	1146755	0	0	0
5-Hepten-2-one, 6-methyl-	19123757	0	0	25689197	9975082	0	4887668	2194791	0	0	0	0	0	0	0	0	0	0	0	0	0	0	0	0	0	0	0	0	1608541	1608541
b-Pinene	63275558	0	0	117011251	200973219	0	0	0	0	0	1335476506	5794624613	0	398493689	3072415231	0	551420904	1703147351	1011498431	63816666	1787950994	6084256647	0	915525899	0	2400962472	0	2666182620	5172806	5172806
b-Myrcene	0	0	2119872681	0	2178843703	2999399490	0	0	0	2777839161	1817866666	0	3800552970	0	0	3567071712	0	5109653205	0	0	0	0	2115581691	0	3200140080	3270491566	0	1205098334	0	0
a-Phellandrene	75189219	348044560	0	444838057	745134158	0	555065077	649032119	0	0	1681573848	0	1478597020	0	3105325761	2078162092	1391731252	2624849033	0	0	0	0	0	1500496028	0	0	1665393380	3320124264	0	0
D-Limonene	0	0	0	10708571	12571043	8135355300	11309041	12322508	0	0	5655764348	4125964217	8156788042	1436005	5708798106	6942052389	0	8432986970	4748143	635368	0	2075176	3159868406	6451982893	4124524192	883032	9389861917	9269945021	0	0
Acetophenone	0	0	0	0	15523292	0	0	0	0	0	0	0	0	0	0	0	0	0	0	0	0	0	0	0	0	0	0	0	1333195	1333195
y-Terpinene	497357157	1916838940	7001545599	2619378071	2746199908	10341836209	3092368355	3290424780	0	0	9759627942	0	11281334656	2114340295	15379210732	12450361457	0	14397925265	3252076721	1214974440	5423318625	16473013	7435191419	0	6996170273	20321065721	0	0	103693049	103693049
p-cymene	7152308	12128477	56249985	38060669	19632372	180817135	33251506	91680350	753190210	131005442	859072616	0	2094441504	235832116	0	1493061693	911635793	738815749	365612258	165986858	569875780	0	1317973428	2667286471	1477447809	0	769779088	0	21363946	21363946
Terpinolene	181849823	0	3119914889	878777065	1571082605	4598695611	1239576562	1254027685	7699277059	3629872430	11752864122	2665278559	13661287939	397797081	21789021922	16687531461	10142574434	18606002020	676410818	216599900	6210916230	11046841112	9123458534	15960841502	8431710361	14013084795	13264903969	24782257821	20068721	20068721
Thujone	3618550	0	40474298	7385294	163371225	8782299	8599882	21993732	631034904	202631583	198020408	241374334	6942703	21480882	0	71541605	119730263	52459770	1890088	506935	15411779	0	0	0	44485328	87866130	0	101738103	617600	617600
2-Cyclohexen-1-ol, 1-methyl-4-(1-methylethyl)-, cis-	0	0	13630798	2911227	12920189	24430947	5122812	4196648	441256192	10918991	22067357	0	25144641	0	3348330	18936749	13398771	0	1070145937	0	2827382143	0	0	0	0	0	0	0	0	0
o-Terpineol	0	0	16059537	19163163	102897670	0	0	0	0	0	38370872	0	59743443	0	0	47556302	0	0	0	0	0	0	26619869	47563791	24090011	33981060	95842788	0	0	0
(1R)-(-)-Myrtenal	578313	0	7031465	13957309	8663703	12464966	2610276	5464191	0	0	39038396	46636974	0	0	7979407	20364200	84182557	0	0	0	0	0	8368782	23301103	0	13146488	38913048	18124118	0	0
Terpinen-4-ol	0	0	0	0	68382522	409248118	0	41405943	0	0	397204781	2641276698	1364582129	22985045	395377162	498096701	202345265	510403052	59585369	21321759	137166078	1032314913	199394232	1635080983	353016033	753822030	1806675829	727328418	1320279	1320279
Methyl salicylate	0	0	0	8165058	105154992	0	0	3206495	239414600	3398714	0	0	0	0	0	13261301	1534775	0	5372128	0	0	0	0	18215806	0	11545641	0	0	0	0
a-Terpineol	10127896	0	26563851	261364723	2045876565	33865475	21948279	0	389954509	25370041	416482817	626923527	1742602087	7074752	15407433	166218832	26839443	27330037	142622036	24171526	98353116	60704252	36517400	85565021	40577145	419708000	1551691580	101763308	385674	385674
Citronellol	0	13445840	23428272	27493865	683070298	24504734	67382981	1516555	831791535	137326414	323597287	4767777	186782520	95126936	0	115032572	18187244	72001549	4796735	1231808	41575904	265874605	347868032	42201046	25133427	97022248	18421979	33965891	0	0
Isopentyl hexanoate	0	0	0	0	69609358	0	0	15004512	0	0	0	0	0	0	0	0	0	22024399	0	9923551	0	0	0	0	0	36296358	0	0	0	0
Bicyclo[3.1.1]heptane-2-methanol, 6,6-dimethyl-, [1S-(1a,2a,5a)]-	0	0	0	3999945	14198115	9834689	0	0	0	60910712	0	25369487	0	0	0	0	0	0	0	0	0	0	0	0	0	0	0	0	0	0
Methyl 6,6-dimethylbicyclo[3.1.1]hept-2-ene-2-carboxylate	0	0	0	0	259090491	0	0	9484026	0	0	0	258297368	0	0	0	0	57117087	0	0	0	0	0	0	0	0	0	0	0	0	0
Myrtenyl acetate	0	26885439	313585314	228982540	74253431	24075997	199622733	102957329	22575663	6152940	421147049	431732757	32694129	1299947	0	0	149611392	405382911	0	5227125	0	0	2578372	10975492	705451	0	3124953	654136	0	0
(S,1Z,6Z)-8-Isopropyl-1-methyl-5-methylenecyclodeca-1,6-diene	0	23889555	4652240139	4283369	728472705	5552474533	0	0	19735311467	3084200545	213188487	162635315	0	0	0	0	0	0	0	0	29738385	185693893	105015883	0	0	0	0	0	0	0
a-Copaene	9760604	82976309	359904728	164906476	319816759	738587963	0	89516148	2750856926	272508861	294459711	106789725	524454240	86147177	0	0	24201056	0	0	0	42951032	982513553	43910204	946183374	503748538	0	200242637	0	0	0
Cyclohexane, 1-ethenyl-1-methyl-2,4-bis(1-methylethenyl)-, [1S-(1a,2bb4b)]-	0	0	0	0	260282713	0	39436990	0	0	0	0	0	0	0	0	0	0	0	0	2226056	0	0	0	0	0	0	438689058	0	0	0
(-)-b-Bourbonene	184843282	275795944	953199986	559914066	520625872	1213911954	110186638	227215665	2247967091	617078926	437682688	606465000	899057290	650226686	88767114	173791338	156083816	27944844	135582690	20760328	304105308	538637008	392465096	1620253719	584874308	132194226	0	24119706	0	0
Caryophyllene	0	19961094	75699841	24514352	2065656943	132952734	53980939	24612677	435649951	64598226	218399258	5545970116	193187357	37600926	790089373	3975947049	1973561927	3061976344	866009421	0	27020805	2209857058	82126055	0	58219272	857544263	6577182002	482149152	0	0
Aromandendrene	0	268957669	976918880	241221696	2530845645	1143878437	450105583	0	2911277083	637191881	1961510857	2425411547	1309665810	337454902	2006282796	2696391942	369650201	1435058228	416340883	83352620	300168294	2608583806	1020965886	1861676166	839541956	1912667999	1803226704	918412355	0	0
(1S,2E,6E,10R)-3,7,11,11-Tetramethylbicyclo[8.1.0]undeca-2,6-diene	0	507003655	0	302656692	17729775293	1758540405	2808436984	143057705	0	803602980	0	741801101	0	0	668710452	0	0	0	0	23206063	397081526	0	3661892097	0	0	0	15164053445	0	0	0
2-Ethylhexyl salicylate	359003828	36180759	83230923	0	314461100	1115043812	368559436	441946607	437214862	261206631	0	0	0	0	0	86237925	82974156	62299747	95026376	0	22259494	0	35869358	0	0	26219666	0	0	0	0
Homosalate	400761694	43348910	100841903	0	311741020	0	480510856	778231384	622651472	340049414	0	0	0	0	0	127122761	125482642	0	133482632	10053810	19758439	0	44294983	18082657	21859399	44392056	0	0	0	0
Methacrolein	0	0	1092550	0	0	0	1870326	0	0	0	668844	0	0	0	0	292821	0	4046	660305	0	0	0	0	0	0	140467	0	0	0	0
2-Butanone	0	1428733	734130	353609	0	0	154473	0	0	1570589	0	1642835	0	1996748	940291	1985297	1221707	3024265	2411114	427680	162104	3549454	3103617	661178	1344603	2399132	0	189073	540610	540610
Silanediol, dimethyl-	55280998	0	649422	0	0	1486113	0	0	0	0	0	3201457	10599442	0	0	0	0	2358273	0	0	0	1631549	3922620	3917884	1541996	0	0	491638	0	0
1-Octene	999173	0	1431686	626068	0	0	1990264	0	3436056	1476335	0	1573279	871081	0	331012	0	0	2597390	5216928	0	168901	237210	0	2848787	1361251	2214104	2177051	1002689	0	0
trans-b-Ocimene	4080226	6070762	29148953	0	0	0	24952532	32725891	0	55073463	37565150	0	0	4950698	0	0	26125677	0	23099533	1417857	13526159	0	18433369	0	34078922	0	0	0	0	0
1-Hexanol, 2-ethyl-	12663557	0	0	125277405	0	0	14803232	0	0	0	0	0	0	0	0	0	0	0	13018124	0	0	0	0	0	0	0	0	0	9367883	9367883
Nonanal	16585341	0	0	0	0	0	0	0	0	0	0	0	0	0	0	0	0	0	36418575	0	0	0	0	0	0	0	0	0	12994481	12994481
2-Decen-1-ol, (E)-	21313516	0	16440657	27020892	0	0	16485778	0	0	25277936	0	0	0	2284488	0	0	0	8335453	27739029	0	0	0	7795281	0	8860908	14531597	0	0	0	0
Nonanoic acid	64836959	21793209	8431562	12882254	0	50527422	33507040	12426146	0	13124953	0	10302337	0	0	1943679	5387127	0	3311081	8980232	0	0	0	7645919	0	0	19232446	0	0	0	0
1-Hexadecanol, 2-methyl-	3651599	0	0	0	0	0	0	0	0	0	0	0	0	0	0	0	0	0	3983923	0	0	0	0	0	0	0	0	0	0	0
tert-Hexadecanethiol	21433858	16591990	0	108183698	0	0	0	0	0	36266268	0	7798848	42198598	29238048	16212869	15051355	15695148	53364265	73077029	3651754	26295820	0	48625564	0	25323549	8921457	6746613	0	0	0
Cyclobutylamine	0	2974233	0	0	0	1131334	2880409	0	0	0	0	2085159	0	0	1840579	1001221	901383	1157047	1033828	1933265	988707	551296	1610988	2169010	1024441	928810	48553	0	0	0
Cyclohexene, 3,5,5-trimethyl-	0	0	0	59571740	0	41924912	193346	0	0	0	0	0	0	0	0	0	1161071	0	0	0	0	5420361	0	0	0	0	0	0	559635	559635
Ethinamate	0	0	0	8953874	0	9036573	0	0	0	0	0	0	0	0	0	0	0	0	0	487965	0	9589955	6387808	9727585	6839285	0	7553222	0	0	0
Acetic acid, hexyl ester	7269272	0	0	0	0	0	7371050	0	0	0	90326377	0	0	0	20895010	855251	0	0	0	0	0	0	0	0	0	0	0	0	0	0
Bicyclo[3.1.0]hexan-3-ol, 4-methyl-1-(1-methylethyl)-, [1S-(1a,3a,4a,5a)]-	0	0	0	1921303	0	6830681	0	0	5066819	0	22235164	0	0	0	0	15878860	0	0	0	0	0	0	0	0	0	0	17682228	2185586	0	0
Bicyclo[3.1.1]heptane-2-methanol, 6,6-dimethyl-, acetate	0	64519786	0	0	0	0	79839346	0	0	57527037	0	41443608	0	0	0	0	0	0	0	0	0	0	0	0	0	0	0	0	0	0
1-Propene, 2-methyl-	2272092	0	400294	0	0	1944738	0	0	0	0	0	0	0	0	0	0	0	43175	0	0	0	1129852	0	0	0	0	0	0	0	0
Bicyclo[3.1.0]hexan-2-one, 5-(1-methylethyl)-	0	0	7010421	0	0	2613841	0	3187498	0	2420569	0	0	0	0	0	0	0	0	0	0	4695255	0	0	0	0	0	0	0	817989	817989
Ascaridole	0	265510	3142027	751979	0	5761490	908557	1507642	0	3944075	0	5140078	2144864	0	2807046	3246158	1011150	0	0	0	5718132	0	0	3696001	1942065	2303932	0	3251648	0	0
Decanal	0	0	0	0	0	22777599	0	15002881	0	0	11447044	0	0	0	4363877	0	0	0	0	0	0	0	0	0	0	0	0	0	6751197	6751197
Bicyclo[3.1.1]hept-2-ene-2-methanol, 6,6-dimethyl-	0	0	2172529	16727739	0	15043826	0	6830160	33356673	74029770	77500168	138069928	0	0	0	0	30806998	57129354	277368	0	0	0	0	3185420	0	0	7775391	0	0	0
Bicyclo[3.1.1]hept-2-en-4-ol, 2,6,6-trimethyl-, acetate	0	0	0	0	0	0	0	22755576	226688811	0	0	0	89536987	0	3752858	37144693	54578931	0	0	0	0	0	0	0	0	0	142076985	0	0	0
b-ylangene	18369721	45045732	155295297	53987035	0	196439606	0	22402917	646964020	86025404	0	0	97562411	40228987	0	0	0	0	0	0	0	0	0	165328947	64291411	0	0	0	0	0
Octadecane, 1-chloro-	69421337	0	0	0	0	0	0	17278648	0	0	0	30533418	3451577	11271248	0	25929561	0	0	80106375	1410660	0	20555644	425408161	0	40543337	68273478	0	0	0	0
Butane, 1-methoxy-3-methyl-	1021853	0	0	0	0	1081889	0	0	0	629860	0	0	0	0	0	0	0	0	0	0	0	0	20756476	0	0	0	2493125	0	0	0
1-Propanol, 2-methyl-	0	0	1607423	635629	0	0	736003	0	0	419351	0	0	0	0	1298432	0	1636642	0	0	0	0	0	1576359	0	0	0	0	1238469	0	0
Heptane	0	0	815633	649147	0	0	1275407	0	4116985	888374	0	0	917881	0	0	0	0	0	1043460	0	0	879683	0	0	0	1880348	0	0	0	0
Propanoic acid, 2-methyl-, ethyl ester	0	0	2437517	0	0	0	0	0	0	0	786724	18903081	0	502053	0	0	0	0	1099505	0	2485821	0	0	0	0	0	0	0	0	0
Bornyl acetate	0	0	37292745	8342767	0	21842730	41145376	0	0	0	0	0	223203209	10447337	0	0	0	12252886	0	0	7483802	61696088	8540036	29120267	5596946	25086752	0	10124093	0	0
Linalyl acetate	0	0	0	5396817	0	7067478	0	0	31735145	0	0	0	0	0	0	0	0	0	0	0	0	0	0	0	5637011	0	13945936	0	0	0
2-Hexenal, (E)-	0	0	0	0	0	0	0	0	62726163	0	772305	0	9358002	0	0	0	0	2079450	2854927	9620010	0	0	796560	24820589	901221	11369963	0	0	0	0
Propanoic acid, 1-methylethyl ester	0	529571	1466175	0	0	0	0	0	4037629	1075083	0	0	5209575	0	0	0	0	2830950	0	565214	0	0	927231	2564223	998350	487885	2382952	938006	0	0
Cyclopentane, methyl-	0	454605	0	0	0	0	913711	0	37315223	0	0	0	0	0	0	0	0	0	953428	0	0	0	0	0	0	0	0	0	0	0
2-Penten-1-ol, acetate, (Z)-	0	0	0	0	0	0	0	0	0	418742	4330950	621332	7573878	2760506	4943586	847365	1353207	0	9715093	1456260	756520	2641746	10692154	11514500	9302231	8732312	37530556	902183	0	0
Bicyclo[3.1.1]heptan-3-ol, 6,6-dimethyl-2-methylene-, [1S-(1a,3a,5a)]-	0	0	0	0	0	0	0	0	51907860	0	0	0	0	0	0	0	0	4485467	0	0	0	3021684	5250620	16388165	6497244	8831933	33401613	0	0	0
7-Heptadecene, 1-chloro-	0	8512706	4589646	0	0	0	6129918	0	0	0	0	0	8131896	4157182	7625447	0	0	15978470	3343023	0	2126700	0	11948899	0	0	23141832	0	3114930	0	0
Ethanol	0	3610260	973496	0	0	0	4809043	0	0	0	0	0	0	851547	8028734	0	0	0	0	0	4659135	0	793078	731751	0	0	0	0	0	0
Butanoic acid, 2-methyl-, 1-methylethyl ester	0	0	1145672	0	0	1182055	0	0	0	4048242	0	0	5603226	0	1115415	2196112	0	2471505	0	0	0	0	1357447	3334782	966426	0	4339994	1644732	0	0
Carveol	0	0	8947302	0	0	9344806	0	0	0	0	31449909	0	91533403	0	2539732	35018019	3858551	8222697	0	688573	18914673	0	14585157	3861111	25241946	0	20471940	807834	0	0
R-Limonene	0	1377979	3407941	0	0	0	3908789	0	0	0	0	0	0	0	0	0	0	0	0	0	0	0	0	0	872586	2212518	0	0	0	0
Hexanal, 4-methyl-	0	0	0	0	0	7258076	0	0	0	0	0	0	0	0	0	0	0	0	0	0	0	0	0	0	0	0	0	0	1719065	1719065
Hexane, 2,4-dimethyl-	0	0	0	0	0	1137001	0	0	0	0	0	0	0	0	0	460829	0	0	0	0	0	0	0	1012220	0	0	778898	0	0	0
b-Ocimene	0	0	0	0	0	380511172	276569320	0	0	539334982	0	0	0	0	0	0	0	0	0	18003247	0	0	0	428209232	0	0	1479798582	0	0	0
n-Decanoic acid	0	0	0	0	0	14422674	0	0	0	0	0	0	0	0	0	0	0	0	4877291	3659519	0	0	0	0	0	0	0	0	0	0
Benzene, 1-methyl-3-(1-methylethenyl)-	NA	NA	NA	NA	NA	NA	NA	NA	NA	NA	58182453	189156286	126484804	11776161	166909308	172408940	58356710	80873291	28996425	9653090	42041577	0	87976666	198433176	91663795	127202020	86344379	107954165	1636683	1636683
Furan, 2-ethyl-	NA	NA	NA	NA	NA	NA	NA	NA	NA	NA	52903775	34778714	46633414	12659045	30746762	34896211	15691481	103469542	72279595	18840230	11390371	70926380	137179870	177805237	92571930	105949898	179896174	33252548	0	0
Viridiflorene	NA	NA	NA	NA	NA	NA	NA	NA	NA	NA	429800615	1337004760	251821661	86382125	909416114	1051955901	74305286	419819461	89517347	31772199	89072618	2118734561	252793197	285963908	207029451	701429393	933641790	390891562	0	0
Spathulenol	NA	NA	NA	NA	NA	NA	NA	NA	NA	NA	220911398	139384575	113868775	65936170	71858628	329481175	274630109	117817792	118494643	19367189	37124346	48338659	115141104	322073710	63771027	107298860	545374189	32385854	0	0
1-Penten-3-ol	NA	NA	NA	NA	NA	NA	NA	NA	NA	NA	22699945	13479502	48332361	14505686	28776806	35655872	9999901	65590029	47131064	27813201	0	16830716	26333342	37776072	24426505	42074820	68875693	7584767	0	0
2,6-Octadien-1-ol, 3,7-dimethyl-, acetate, (Z)-	NA	NA	NA	NA	NA	NA	NA	NA	NA	NA	105828603	118286849	0	7769340	17308404	73037345	38941623	53325992	59158735	1850704	24479917	47061290	32076125	135953319	21010793	54867494	25224792	4936645	0	0
Bicyclo[3.1.0]hexane, 4-methylene-1-(1-methylethyl)-	NA	NA	NA	NA	NA	NA	NA	NA	NA	NA	41622698	0	17038501301	5394808607	11480701547	0	30084452	66946425	8161104276	52725669	15263112252	6141027252	4902903884	37960512	34717381	109713436	43776774	113765822	0	0
Benzaldehyde, 4-(1-methylethyl)-	NA	NA	NA	NA	NA	NA	NA	NA	NA	NA	8903854	18604372	0	1919819	30474385	11995015	9479974	0	6673317	910777	5585892	39969995	8038437	11785299	7868129	12846883	14576933	24475478	0	0
1-Butene, 1-(methylthio)-, (E)-	NA	NA	NA	NA	NA	NA	NA	NA	NA	NA	102992196	180804588	7504958	5622099	9501723	0	30225726	141083728	15390792	4130784	0	93245961	43404399	0	36516613	38435309	35715501	29829749	0	0
3-Hexen-1-ol, (E)-	NA	NA	NA	NA	NA	NA	NA	NA	NA	NA	1335145651	124125357	127119404	63040039	259800706	358643566	108360158	560667657	438094768	0	48294210	195891552	302659446	0	385464704	234202121	0	87290191	0	0
1-Butanol, 3-methyl-, acetate	NA	NA	NA	NA	NA	NA	NA	NA	NA	NA	2914554	0	57071968	1179037	389800	3055123	0	1190258188	530382	771557	0	68416684	46153430	197201487	5744778	721821739	882547	7492463	0	0
Bicyclo[4.2.0]oct-1-ene, 7-exo-ethenyl-	NA	NA	NA	NA	NA	NA	NA	NA	NA	NA	21567354	79918879	28005255	5255690	17956619	0	31836570	49188845	15245149	2621813	21663589	0	25579651	77612058	30566562	73414481	28498295	0	0	0
Geraniol	NA	NA	NA	NA	NA	NA	NA	NA	NA	NA	37662473	140649399	15083576	0	5297671	12684242	13455963	0	50373762	1245412	2067605	9458722	6087351	9249887	5355240	21592549	0	6907087	0	0
4-Methyl-2-pentyne	NA	NA	NA	NA	NA	NA	NA	NA	NA	NA	0	0	1210826	637767	497717	2809657	627229	2538153	2890078	0	1212085	3203459	908689	2535954	536221	14288579	0	396017	0	0
a-Methylfuran	NA	NA	NA	NA	NA	NA	NA	NA	NA	NA	728436	7142699	5775063	4902349	5571011	0	3010793	4373289	0	2731352	3660744	5653504	4468483	8335386	0	7534792	0	3068236	0	0
2-Penten-1-ol, (Z)-	NA	NA	NA	NA	NA	NA	NA	NA	NA	NA	3847853	0	1052081	0	1703108	3388150	677695	6686007	4918741	1887026	0	646647	2756337	4469710	3394558	1744926	6898569	0	0	0
1-Penten-3-one	NA	NA	NA	NA	NA	NA	NA	NA	NA	NA	2007112	0	0	552094	634091	1863204	750991	2117068	5479997	2171222	0	770147	2276931	3622222	970859	0	5056594	0	0	0
Bicyclo[3.1.0]hexan-3-ol, 4-methylene-1-(1-methylethyl)-, acetate	NA	NA	NA	NA	NA	NA	NA	NA	NA	NA	66243783	0	0	506127	0	51800381	48757296	74675183	9475949	0	13407579	7608640	0	136927666	30333122	70597482	314572233	17653416	0	0
Bicyclo[3.1.1]heptan-3-one, 2,6,6-trimethyl-, (1a,2b,5a)-	NA	NA	NA	NA	NA	NA	NA	NA	NA	NA	20962191	55103016	30717659	0	6570037	21709387	30107931	9540938	0	0	3100121	7391533	0	11756436	9301855	9429991	0	5072964	0	0
y-Elemene	NA	NA	NA	NA	NA	NA	NA	NA	NA	NA	306270192	15880191315	87574195	84785508	0	5051535747	1549747912	2342295858	2552557143	0	34672338	3066632814	8087598832	0	0	3749321433	0	536109030	0	0
3-Carene	NA	NA	NA	NA	NA	NA	NA	NA	NA	NA	12720331	50960786	34958552	0	31678386	0	301281913	45589593	0	0	4586899	0	5817351	3603460	11589114	39837937	34236162	54964499	0	0
3-Pentanone	NA	NA	NA	NA	NA	NA	NA	NA	NA	NA	5008559	5148920	0	0	1436667	6418386	0	12629283	3005886	1931432	0	7574101	7065368	6365648	3115725	9127683	6894400	0	0	0
1-Butene, 3-methyl-	NA	NA	NA	NA	NA	NA	NA	NA	NA	NA	10608380	4327876	74456616	2909500	0	0	0	30822012	3363724	0	4139971	128184930	22755780	0	57648933	23082705	0	34829390	0	0
2-Butene, 2-methyl-	NA	NA	NA	NA	NA	NA	NA	NA	NA	NA	1088970	3827018	13454953	0	468104	0	0	2825579	841450	0	0	19455630	12700610	0	12303072	3783742	0	7854095	0	0
2,6-Dimethyl-1,3,5,7-octatetraene, E,E-	NA	NA	NA	NA	NA	NA	NA	NA	NA	NA	0	34818359	19909291	0	17354340	50292597	0	0	9600827	0	2731202	0	0	24090622	4964880	10626968	144225943	7224869	0	0
2-Pentanone	NA	NA	NA	NA	NA	NA	NA	NA	NA	NA	0	17603781	0	0	0	3197920	1582654	12268390	10688118	2553284	0	0	9011798	5152734	21059889	0	2443432	2254623	0	0
Camphene	NA	NA	NA	NA	NA	NA	NA	NA	NA	NA	0	0	0	13575628	149594374	201613348	116279429	0	16865861	6372636	27361607	0	0	0	51648845	256215209	0	5837469	0	0
1,3,6-Octatriene, 3,7-dimethyl-, (Z)-	NA	NA	NA	NA	NA	NA	NA	NA	NA	NA	314182539	0	514069973	47220074	305499585	473370064	120622188	325247172	177972316	0	55657520	0	0	0	211785136	0	0	0	0	0
Bicyclo[3.1.0]hexan-2-ol, 2-methyl-5-(1-methylethyl)-, (1a,2b,5a)-	NA	NA	NA	NA	NA	NA	NA	NA	NA	NA	0	0	0	0	0	152130110	142315885	0	23551577	444605732	101881531	35355234	49125389	0	1855831	0	0	0	44781517	44781517
Pinocarvone	NA	NA	NA	NA	NA	NA	NA	NA	NA	NA	29189308	0	0	0	0	0	15321401	7829357	7873103	881759	9840335	0	10617296	0	8645513	9562198	0	10503755	0	0
b-copaene	NA	NA	NA	NA	NA	NA	NA	NA	NA	NA	0	49820437	245555869	76801529	0	203615585	36435683	0	0	0	0	67350919	0	478649652	180064973	97576911	0	4457930	0	0
2-Cyclohexen-1-ol, 3-methyl-6-(1-methylethyl)-, trans-	NA	NA	NA	NA	NA	NA	NA	NA	NA	NA	24426498	23375227	31775231	0	2279927	8763618	10421152	0	0	0	3069876	0	4268403	0	15671487	0	26009346	0	0	0
1H-Cyclopropa[a]naphthalene, 1a,2,3,3a,4,5,6,7b-octahydro-1,1,3a,7-tetramethyl-, [1aR-(1aa,3aa,7ba)]-	NA	NA	NA	NA	NA	NA	NA	NA	NA	NA	60585483	190665711	0	0	66037438	135443765	0	61435717	0	0	0	170811703	0	43637627	0	57264902	193999817	37743367	0	0
Tridecane	NA	NA	NA	NA	NA	NA	NA	NA	NA	NA	0	73626421	8833102	2811217	0	0	0	12756777	10650175	0	7844734	0	21913687	0	1218693	9593072	0	0	0	0
Tetrahydrofuran	NA	NA	NA	NA	NA	NA	NA	NA	NA	NA	0	0	7839549	0	3291479	56555258	0	1130208	2001891	0	1752717	0	0	584129	810370	0	12688340	0	0	0
Bicyclo[2.2.1]heptane, 7,7-dimethyl-2-methylene-	NA	NA	NA	NA	NA	NA	NA	NA	NA	NA	0	76624319	51465108	266691	24002820	0	0	0	867734	0	2243877	0	2163024	15306597	0	0	51625439	0	0	0
2-Cyclohexen-1-ol, 1-methyl-4-(1-methylethenyl)-, trans-	NA	NA	NA	NA	NA	NA	NA	NA	NA	NA	1949537	43436100	55381077	0	0	0	0	17998872	4957328	0	8626850	0	0	0	14126388	15699186	0	24020514	0	0
E,E,Z-1,3,12-Nonadecatriene-5,14-diol	NA	NA	NA	NA	NA	NA	NA	NA	NA	NA	0	0	0	12994527	37693215	39599954	0	42901764	31469751	0	12408567	0	9779386	0	0	0	4720688	9754451	0	0
Verbenol	NA	NA	NA	NA	NA	NA	NA	NA	NA	NA	34042781	5540569	15377050	0	8128661	970865	24671872	1829073	0	0	0	0	0	0	740529	2383613	0	0	0	0
1,2-15,16-Diepoxyhexadecane	NA	NA	NA	NA	NA	NA	NA	NA	NA	NA	9475191	0	2801761	0	2046206	3595311	0	8666714	0	0	0	21238459	1469305	0	1019925	14360644	0	0	0	0
b-Phenylethyl butyrate	NA	NA	NA	NA	NA	NA	NA	NA	NA	NA	0	108690470	51847638	0	7072251	87288751	0	0	14806093	0	0	0	24935705	66290518	0	22910662	0	7346965	0	0
p-Mentha-1,5,8-triene	NA	NA	NA	NA	NA	NA	NA	NA	NA	NA	37367503	221569412	63339716	1826652	107602633	168406447	26143261	63137446	9368437	2786024	14828591	64690850	0	143410478	21379442	85842066	0	92971495	0	0
1,5,5-Trimethyl-6-methylene-cyclohexene	NA	NA	NA	NA	NA	NA	NA	NA	NA	NA	14305929	5809832	0	0	3102028	2848755	0	0	0	0	1173066	2042351	3132412	0	7177333	0	0	9204927	0	0
(1R,3aS,8aS)-7-Isopropyl-1,4-dimethyl-1,2,3,3a,6,8a-hexahydroazulene	NA	NA	NA	NA	NA	NA	NA	NA	NA	NA	0	511784435	0	0	100225711	219965060	0	109453399	0	6441251	0	452188749	0	180530692	0	222931880	0	105486105	0	0
2-Dodecen-1-yl(-)succinic anhydride	NA	NA	NA	NA	NA	NA	NA	NA	NA	NA	0	0	22856163	0	0	33033863	10021777	20553254	41896601	0	28160652	1976881	27059979	0	0	0	0	0	0	0
2-Pentanone, 3-methyl-	NA	NA	NA	NA	NA	NA	NA	NA	NA	NA	0	0	0	962945	0	0	983513	1950123	0	0	0	2358099	8843737	1187028	2251948	0	3811526	0	0	0
Heptane, 2,4-dimethyl-	NA	NA	NA	NA	NA	NA	NA	NA	NA	NA	0	550619	1247518	0	0	0	0	823657	2452556	0	0	721557	613829	0	1064125	1872550	0	0	0	0
2-Butenoic acid, 3-methyl-, methyl ester	NA	NA	NA	NA	NA	NA	NA	NA	NA	NA	0	4729367	0	5015275	0	48760085	3645574	0	0	0	365302	0	0	23697421	0	34436065	115314773	0	0	0
7-Oxabicyclo[4.1.0]heptane, 1-methyl-4-(2-methyloxiranyl)-	NA	NA	NA	NA	NA	NA	NA	NA	NA	NA	0	8853811	6576052	0	0	0	0	5262864	891147	0	2310788	496781	0	954536	0	12430826	0	0	0	0
1,4-Hexadiene, 5-methyl-3-(1-methylethylidene)-	NA	NA	NA	NA	NA	NA	NA	NA	NA	NA	1995078	0	1686311	0	0	0	0	3486832	0	0	1829265	14847411	1585596	0	1927954	0	0	1005222	0	0
(1S,3S,4S,5R)-1-Isopropyl-4-methylbicyclo[3.1.0]hexan-3-ol	NA	NA	NA	NA	NA	NA	NA	NA	NA	NA	0	81610888	9729498	0	0	0	2093842	20117516	0	0	0	0	0	0	19125647	45891440	23868850	30511109	0	0
(1R,3R,4R,5S)-1-Isopropyl-4-methylbicyclo[3.1.0]hexan-3-yl acetate-rel-	NA	NA	NA	NA	NA	NA	NA	NA	NA	NA	14695871	35109464	6423308	0	0	12098913	19158336	0	0	0	0	0	0	16821163	0	0	20132558	2686185	0	0
Epiglobulol	NA	NA	NA	NA	NA	NA	NA	NA	NA	NA	0	0	64092857	0	0	25782410	0	16193859	0	0	0	79813136	18137896	0	18908905	11319932	0	5194988	0	0
Naphthalene, 1,2,3,4,4a,5,6,8a-octahydro-7-methyl-4-methylene-1-(1-methylethyl)-, (1a,4ab,8aa)-	NA	NA	NA	NA	NA	NA	NA	NA	NA	NA	146226534	168815741	198319547	0	0	0	0	0	0	0	0	366135617	71721112	328993287	121109150	0	0	27001926	0	0
trans-Chrysanthenol	NA	NA	NA	NA	NA	NA	NA	NA	NA	NA	0	0	0	0	1410715	2222877	2797223	0	2040464	0	1974614	0	540236	3208837	0	1750396	0	0	0	0
Cyclohexane, 1-methylene-4-(1-methylethenyl)-	NA	NA	NA	NA	NA	NA	NA	NA	NA	NA	11677895	0	34844371	0	0	71820820	0	6475400	0	0	0	11585221	5838780	0	4071448	9436048	0	4094248	0	0
o-Xylene	NA	NA	NA	NA	NA	NA	NA	NA	NA	NA	6422426	4989516	0	0	0	9347785	0	0	5166012	1619311	2903418	0	0	0	6030870	0	0	0	0	0
2-Hexenal	NA	NA	NA	NA	NA	NA	NA	NA	NA	NA	33018972	0	0	13923661	0	0	0	21209262	20216636	0	0	29494026	19545822	0	10950207	0	0	0	0	0
Propanoic acid, 2-methyl-, 3-methylbutyl ester	NA	NA	NA	NA	NA	NA	NA	NA	NA	NA	0	0	22242458	4112615	0	0	0	15370737	0	0	0	0	56972831	0	6810510	7083867	0	8798490	0	0
Bicyclo[3.1.0]hexan-3-ol, 4-methyl-1-(1-methylethyl)-	NA	NA	NA	NA	NA	NA	NA	NA	NA	NA	0	0	0	1254712	0	0	0	13794577	0	0	0	0	10032452	0	7764886	5316736	10411891	11823030	0	0
Benzenemethanol, a,a,4-trimethyl-	NA	NA	NA	NA	NA	NA	NA	NA	NA	NA	0	0	0	639893	1458695	0	0	0	2684303	1013050	3825294	0	7420952	0	5056820	0	0	0	0	0
a-Thujenal	NA	NA	NA	NA	NA	NA	NA	NA	NA	NA	11494560	0	0	1240521	0	0	15821377	12500339	0	610086	4692703	0	0	0	7102973	0	0	0	0	0
Bicyclo[3.1.1]hept-3-en-2-one, 4,6,6-trimethyl-	NA	NA	NA	NA	NA	NA	NA	NA	NA	NA	25089860	0	19607511	0	6033252	0	9721817	0	4401644	0	3374679	0	5042831	0	0	0	0	0	0	0
1,3,5-Hexatriene, 3-methyl-, (Z)-	NA	NA	NA	NA	NA	NA	NA	NA	NA	NA	1957226	30441443	24409587	0	2434140	0	0	0	8806108	3529590	1469211	0	0	0	0	0	0	0	0	0
3-Buten-2-ol, 2-methyl-	NA	NA	NA	NA	NA	NA	NA	NA	NA	NA	0	1553131	1423593	0	0	0	0	0	0	4994671	0	0	3805517	0	10966015	1592619	0	4524160	0	0
Butane, 2-(methylthio)-	NA	NA	NA	NA	NA	NA	NA	NA	NA	NA	1112796	0	2480872	0	2381009	0	768971	2858484	0	0	0	0	0	0	0	0	8512271	1734988	0	0
2-Cyclohexen-1-one, 3-methyl-6-(1-methylethyl)-	NA	NA	NA	NA	NA	NA	NA	NA	NA	NA	0	10095671	3942452	0	1937121	5205440	0	0	0	0	0	0	4291460	0	3942575	0	0	2306292	0	0
Thymol	NA	NA	NA	NA	NA	NA	NA	NA	NA	NA	0	7316106	3580689	0	3534089	0	0	0	0	1442738	0	0	0	6734299	0	0	4805834	3881592	0	0
1-Hexanol	NA	NA	NA	NA	NA	NA	NA	NA	NA	NA	42308357	0	0	0	0	5246769	0	0	0	4347440	0	0	4551296	7272228	5122792	0	11993751	0	0	0
2-Naphthalenol, 2,3,4,4a,5,6,7-octahydro-1,4a-dimethyl-7-(2-hydroxy-1-methylethyl)	NA	NA	NA	NA	NA	NA	NA	NA	NA	NA	24193784	0	0	0	16445785	0	0	16770298	0	0	0	0	19240240	38826346	30323245	21089944	0	0	0	0
Methanesulfonic anhydride	NA	NA	NA	NA	NA	NA	NA	NA	NA	NA	541441	0	0	0	0	0	1236899	0	0	479244	0	0	987890	486240	0	0	433804	0	0	0
1-Pentene	NA	NA	NA	NA	NA	NA	NA	NA	NA	NA	0	0	0	0	734270	6845614	0	0	1425326	0	647863	0	0	0	0	0	0	0	877132	877132
Acetic acid, butyl ester	NA	NA	NA	NA	NA	NA	NA	NA	NA	NA	0	0	0	0	0	0	0	1228328	1457316	0	0	0	619865	0	1749543	680734	560628	0	0	0
4-Hexen-1-ol, (Z)-	NA	NA	NA	NA	NA	NA	NA	NA	NA	NA	0	0	4460919	985536	0	2423372	0	25717167	0	0	3747852	0	8029562	0	0	0	0	0	0	0
3-Hexenoic acid, methyl ester, (Z)-	NA	NA	NA	NA	NA	NA	NA	NA	NA	NA	0	0	0	1339710	0	0	0	29198252	17662004	3131288	0	0	0	7279069	0	0	14508154	0	0	0
2H-Pyran, tetrahydro-4-methyl-2-(2-methyl-1-propenyl)-	NA	NA	NA	NA	NA	NA	NA	NA	NA	NA	5080278	0	6001979	462327	0	0	0	8640715	0	0	3531834	0	0	2068115	0	0	0	0	0	0
2-Caren-10-al	NA	NA	NA	NA	NA	NA	NA	NA	NA	NA	0	0	0	4789599	0	0	0	18995434	4299237	0	10776982	0	6296229	0	6995873	0	0	0	0	0
3-Caren-10-al	NA	NA	NA	NA	NA	NA	NA	NA	NA	NA	0	0	0	1900180	5546297	0	8641227	0	5612055	569369	7050068	0	0	0	0	0	0	0	0	0
1-Isopropyl-4,7-dimethyl-1,2,3,5,6,8a-hexahydronaphthalene	NA	NA	NA	NA	NA	NA	NA	NA	NA	NA	0	0	0	26975014	55129930	0	15977112	0	19892309	3225435	37472440	0	0	0	0	0	0	0	0	0
Propanoic acid, 2-methyl-, 1-methylethyl ester	NA	NA	NA	NA	NA	NA	NA	NA	NA	NA	0	5424206	19196681	0	0	0	0	6160643	0	0	0	0	4984289	0	0	3465152	0	8955743	0	0
1,7-Octadiene-3,6-diol, 2,6-dimethyl-	NA	NA	NA	NA	NA	NA	NA	NA	NA	NA	6128735	0	4455420	0	2913736	8742345	0	0	0	0	0	0	7636817	14776574	0	0	0	0	0	0
b-Longipinene	NA	NA	NA	NA	NA	NA	NA	NA	NA	NA	0	0	31965340	0	0	0	10519866	0	11525367	0	11146815	0	24552386	0	17958176	0	0	0	0	0
Naphthalene, 1,2,3,4,4a,7-hexahydro-1,6-dimethyl-4-(1-methylethyl)-	NA	NA	NA	NA	NA	NA	NA	NA	NA	NA	19049862	37895156	25891129	0	0	0	0	0	0	0	0	45005521	0	35064325	22062631	0	0	0	0	0
a-ylangene	NA	NA	NA	NA	NA	NA	NA	NA	NA	NA	0	0	0	0	13813969	61767541	0	0	16884217	2630827	15616276	0	0	21774830	0	48565432	0	9660180	0	0
1,1,4,7-Tetramethyl-1a,2,3,4,6,7,7a,7b-octahydro-1H-cyclopropa[e]azulene	NA	NA	NA	NA	NA	NA	NA	NA	NA	NA	0	0	0	0	0	177454325	13691780	0	13337315	0	13245808	0	42331886	0	31459020	0	0	0	0	0
Nonadecane	NA	NA	NA	NA	NA	NA	NA	NA	NA	NA	0	0	0	25159839	0	0	0	23380880	78885318	0	4381206	0	34331910	0	0	0	0	0	0	0
Methyl isovalerate	NA	NA	NA	NA	NA	NA	NA	NA	NA	NA	0	0	0	4155702	0	109544579	0	0	0	0	0	0	0	67585290	0	308057596	18379018	0	0	0
1,3-Cyclopentadiene, 5-(1-methylethylidene)-	NA	NA	NA	NA	NA	NA	NA	NA	NA	NA	0	0	0	2738218	1279545	3438839	0	0	4563554	0	2527572	0	0	0	0	0	0	0	0	0
2-Heptanone	NA	NA	NA	NA	NA	NA	NA	NA	NA	NA	0	0	0	0	0	0	0	7306490	1241097	656258	0	4945699	9948004	0	0	0	0	0	0	0
Isopulegol	NA	NA	NA	NA	NA	NA	NA	NA	NA	NA	0	0	34174319	0	0	0	56427551	0	0	0	0	0	0	0	0	0	982824	0	321662	321662
a-Muurolene	NA	NA	NA	NA	NA	NA	NA	NA	NA	NA	21929789	57532153	45490958	0	0	0	0	0	0	0	0	73856865	0	45693619	0	0	0	0	0	0
cis-Z-a-Bisabolene epoxide	NA	NA	NA	NA	NA	NA	NA	NA	NA	NA	0	0	23245271	0	0	0	0	10894521	36832882	0	0	0	27609120	0	16294508	0	0	0	0	0
Cyclopropane, butyl-	NA	NA	NA	NA	NA	NA	NA	NA	NA	NA	1561818	0	0	0	210071	1265891	0	0	0	0	0	0	0	0	740929	0	921024	0	0	0
Propane, 2-methyl-1-(methylthio)-	NA	NA	NA	NA	NA	NA	NA	NA	NA	NA	8929499	0	0	0	1304307	0	22128052	34976453	0	0	0	0	0	0	0	0	0	20801861	0	0
2,4,6-Octatriene, 2,6-dimethyl-	NA	NA	NA	NA	NA	NA	NA	NA	NA	NA	0	4992215	0	0	4404365	2912947	1721275	0	0	0	0	0	0	0	0	0	0	5750665	0	0
Cyclohexene, 4-methyl-1-(1-methylethenyl)-	NA	NA	NA	NA	NA	NA	NA	NA	NA	NA	3109864	0	0	0	17211680	7338195	0	8412884	0	0	2622749	0	0	0	0	0	0	0	0	0
Caryophyllene oxide	NA	NA	NA	NA	NA	NA	NA	NA	NA	NA	0	61786913	0	0	0	0	126046398	29556763	0	0	0	0	0	0	0	0	85298170	720042	0	0
n-Butyric acid 2-ethylhexyl ester	NA	NA	NA	NA	NA	NA	NA	NA	NA	NA	2860154	0	0	0	0	891937	0	0	5255003	0	3925002	0	0	0	0	9885463	0	0	0	0
(E)-4-Oxohex-2-enal	NA	NA	NA	NA	NA	NA	NA	NA	NA	NA	45268008	0	0	0	0	0	0	0	54898048	8758033	0	0	11124696	0	0	5050013	0	0	0	0
Propanoic acid, 2-methyl-, 2-methylbutyl ester	NA	NA	NA	NA	NA	NA	NA	NA	NA	NA	6731763	0	0	0	0	97822271	0	0	23921953	3291123	0	0	0	101738555	0	0	0	0	0	0
Bicyclo[2.2.1]heptane-2,5-diol, 1,7,7-trimethyl-, (2-endo,5-exo)-	NA	NA	NA	NA	NA	NA	NA	NA	NA	NA	0	0	0	0	0	0	0	1110668	0	0	1228321	623937	524097	0	1469606	0	0	0	0	0
1-Methyl-4-(6-methylhept-5-en-2-yl)cyclohexa-1,3-diene	NA	NA	NA	NA	NA	NA	NA	NA	NA	NA	4173476685	2328234646	0	0	894160269	0	0	0	685366977	0	448560801	0	0	0	0	0	0	0	0	0
Pentanoic acid, 3-methyl-, methyl ester	NA	NA	NA	NA	NA	NA	NA	NA	NA	NA	0	0	0	0	0	22407285	4924012	0	0	0	0	0	0	6674853	0	21916439	53411734	0	0	0
4-Isopropylcyclohexa-1,3-dienecarbaldehyde	NA	NA	NA	NA	NA	NA	NA	NA	NA	NA	0	0	0	0	9292885	12600566	0	0	0	0	0	0	0	19016613	0	0	35990526	3166548	0	0
Butanal, 4-hydroxy-3-methyl-	NA	NA	NA	NA	NA	NA	NA	NA	NA	NA	37698102	0	0	0	0	0	0	0	0	3188868	0	0	0	0	0	0	0	0	1679067	1679067
D-Verbenone	NA	NA	NA	NA	NA	NA	NA	NA	NA	NA	0	0	0	201863	0	11006892	1227961	0	0	0	0	0	0	0	3220904	0	0	0	0	0
2-Propanone, 1-hydroxy-	NA	NA	NA	NA	NA	NA	NA	NA	NA	NA	916188	24962918	1043942	0	2537456	0	0	0	0	0	0	0	0	0	0	0	0	0	0	0
2(3H)-Furanone, 5-heptyldihydro-	NA	NA	NA	NA	NA	NA	NA	NA	NA	NA	0	0	0	0	0	0	0	0	2153140	1756406	0	0	0	0	0	0	0	0	667990	667990
4-Ethylbenzoic acid, cyclopentyl ester	NA	NA	NA	NA	NA	NA	NA	NA	NA	NA	0	0	399667	0	0	0	0	18150537	0	0	0	0	0	34391554	12690098	0	0	0	0	0
1-Acetoxy-p-menth-3-one	NA	NA	NA	NA	NA	NA	NA	NA	NA	NA	0	0	0	950645	0	0	2575000	5096249	0	0	3427183	0	0	0	0	0	0	0	0	0
2-Pentenal, (E)-	NA	NA	NA	NA	NA	NA	NA	NA	NA	NA	0	2758444	0	0	0	0	0	0	0	0	0	1882024	0	2257091	0	2938853	0	0	0	0
2-Butenoic acid, 1-methylethyl ester	NA	NA	NA	NA	NA	NA	NA	NA	NA	NA	0	0	2851324	0	0	0	0	0	0	0	0	0	0	5523743	1005452	0	3844595	0	0	0
2-Pentanol, acetate	NA	NA	NA	NA	NA	NA	NA	NA	NA	NA	0	856470	13421951	0	0	2751029	0	0	0	0	0	10374865	0	0	0	0	0	0	0	0
trans-Pinocarvyl acetate	NA	NA	NA	NA	NA	NA	NA	NA	NA	NA	0	13470600	47056431	0	0	0	0	16271520	0	0	0	0	0	0	0	0	0	5730110	0	0
(3R,3aR,3bR,4S,7R,7aR)-4-Isopropyl-3,7-dimethyloctahydro-1H-cyclopenta[1,3]cyclopropa[1,2]benzen-3-ol	NA	NA	NA	NA	NA	NA	NA	NA	NA	NA	0	0	39350351	0	0	0	0	0	0	0	0	0	0	0	24427278	14401446	9223701	0	0	0
3-Buten-1-ol, 3-methyl-	NA	NA	NA	NA	NA	NA	NA	NA	NA	NA	0	0	0	0	0	0	0	356674	0	0	0	517146	0	707732	392731	0	0	0	0	0
3-Methylenecyclohexene	NA	NA	NA	NA	NA	NA	NA	NA	NA	NA	0	0	0	0	0	0	0	1194620	0	0	0	1282828	1895518	0	1824191	0	0	0	0	0
3,6-Octadien-1-ol, 3,7-dimethyl-, (Z)-	NA	NA	NA	NA	NA	NA	NA	NA	NA	NA	0	0	0	0	0	0	0	0	0	0	4780864	2392644	0	0	0	8589132	4493453	0	0	0
(1R,7S,E)-7-Isopropyl-4,10-dimethylenecyclodec-5-enol	NA	NA	NA	NA	NA	NA	NA	NA	NA	NA	26376273	130566124	0	0	0	0	39490374	0	0	0	0	0	0	0	0	0	36758164	0	0	0
Cyclobut-1-enylmethanol	NA	NA	NA	NA	NA	NA	NA	NA	NA	NA	0	0	0	0	0	0	0	2549690	3738882	0	0	2117953	1249716	0	0	0	0	0	0	0
2-Hexanone	NA	NA	NA	NA	NA	NA	NA	NA	NA	NA	459112	872552	0	0	0	0	0	0	6898633	0	0	0	0	0	3611325	0	0	0	0	0
2-Hexen-1-ol, (E)-	NA	NA	NA	NA	NA	NA	NA	NA	NA	NA	0	0	0	0	0	0	0	0	1685312	1286098	0	0	0	0	2114644	0	4428952	0	0	0
1-Pentyn-3-ol, 3-ethyl-	NA	NA	NA	NA	NA	NA	NA	NA	NA	NA	11858364	0	0	0	0	0	0	5800117	0	0	633868	0	0	0	0	0	15677904	0	0	0
Cyclohexanol, 2-methyl-5-(1-methylethenyl)-	NA	NA	NA	NA	NA	NA	NA	NA	NA	NA	0	0	0	0	0	0	9552273	0	0	0	3036773	2886825	0	0	0	0	0	1110351	0	0
cis-Thujopsene	NA	NA	NA	NA	NA	NA	NA	NA	NA	NA	0	0	0	0	0	0	0	0	0	0	3286311	0	3253132	0	0	4475030	0	714147	0	0
Benzoic acid, methyl ester	NA	NA	NA	NA	NA	NA	NA	NA	NA	NA	0	0	0	0	0	8647900	0	0	0	0	0	0	0	2446279	0	5229166	11227042	0	0	0
2-Cyclohexen-1-ol, 1-methyl-4-(1-methylethyl)-, trans-	NA	NA	NA	NA	NA	NA	NA	NA	NA	NA	0	0	0	0	0	0	0	0	0	1135295	0	9021848	0	51217421	0	0	70066684	0	0	0
b-Guaiene	NA	NA	NA	NA	NA	NA	NA	NA	NA	NA	14173417	75892625	0	0	0	0	0	0	0	0	0	35200264	0	0	0	0	35314679	0	0	0
2-Isopropenyl-5-methylhex-4-enal	NA	NA	NA	NA	NA	NA	NA	NA	NA	NA	0	0	0	0	0	0	0	0	0	0	0	5106630	2593854	0	0	3074811	0	1342098	0	0
2-Nonenal, (Z)-	NA	NA	NA	NA	NA	NA	NA	NA	NA	NA	0	0	0	0	0	0	0	1811143	0	0	0	0	1330117	0	1058304	1459805	0	0	0	0
(-)-Spathulenol	NA	NA	NA	NA	NA	NA	NA	NA	NA	NA	0	51305188	0	0	0	0	0	0	0	0	0	20128340	0	42311650	0	26295628	0	0	0	0
6-Benzyloxy-2,6-dimethyl-octa-2,7-dien-1-ol	NA	NA	NA	NA	NA	NA	NA	NA	NA	NA	4240395	0	0	0	0	1390956	0	0	0	0	0	3897522	819072	0	0	0	0	0	0	0
1H-Cycloprop[e]azulene, 1a,2,3,4,4a,5,6,7b-octahydro-1,1,4,7-tetramethyl-, [1aR-(1aa,4a,4ab,7ba)]-	NA	NA	NA	NA	NA	NA	NA	NA	NA	NA	0	0	0	0	57415379	121472703	0	56047357	0	0	0	268046540	0	0	0	0	0	0	0	0
1-Nonanol	NA	NA	NA	NA	NA	NA	NA	NA	NA	NA	0	0	0	0	0	0	0	0	5677122	0	0	0	0	0	0	0	0	0	492696	492696
Butanoic acid, 3-methyl-, 3-methylbutyl ester	NA	NA	NA	NA	NA	NA	NA	NA	NA	NA	0	0	0	0	0	0	0	0	0	8093329	0	0	0	0	0	0	0	0	1418774	1418774
3-Hexen-1-ol, acetate, (E)-	NA	NA	NA	NA	NA	NA	NA	NA	NA	NA	0	0	0	819082677	0	0	0	0	2561466915	1045694260	0	0	0	0	0	0	0	0	0	0
1-Octanol, 2-butyl-	NA	NA	NA	NA	NA	NA	NA	NA	NA	NA	205894	0	0	0	372127	0	0	0	3425025	0	0	0	0	0	0	0	0	0	0	0
2-Tridecanone	NA	NA	NA	NA	NA	NA	NA	NA	NA	NA	3398681	0	0	0	0	0	0	0	0	1824680	0	16406955	0	0	0	0	0	0	0	0
4-Hexen-1-ol, acetate	NA	NA	NA	NA	NA	NA	NA	NA	NA	NA	0	0	0	0	751281510	0	0	0	0	0	0	0	0	0	0	0	0	0	6112773	6112773
cis-1-Methoxy-3-methyl-1-butene	NA	NA	NA	NA	NA	NA	NA	NA	NA	NA	0	0	0	0	0	0	0	0	0	0	0	0	4105450	5312782	0	0	1840687	0	0	0
p-Menth-2-en-7-ol, cis-	NA	NA	NA	NA	NA	NA	NA	NA	NA	NA	0	0	0	620179	0	0	3618374	0	0	0	1779587	0	0	0	0	0	0	0	0	0
Cyclohexanone, 2,2-dimethyl-5-(3-methyloxiranyl)-, [2a(R*),3a]-(.+-.)-	NA	NA	NA	NA	NA	NA	NA	NA	NA	NA	0	0	0	931831	0	0	0	1152116	0	0	0	0	3035455	0	0	0	0	0	0	0
(1S,2R,4R,7R)-4-Isopropyl-7-methyl-3,8-dioxatricyclo[5.1.0.02,4]octane	NA	NA	NA	NA	NA	NA	NA	NA	NA	NA	0	0	0	1777573	0	0	0	0	1078837	0	4191601	0	0	0	0	0	0	0	0	0
Ethyl Acetate	NA	NA	NA	NA	NA	NA	NA	NA	NA	NA	1216513	0	0	0	17949406	0	0	0	0	0	25355727	0	0	0	0	0	0	0	0	0
2,6-Octadiene, 2,6-dimethyl-	NA	NA	NA	NA	NA	NA	NA	NA	NA	NA	99189821	0	0	0	0	106878746	3591152	0	0	1045752	0	0	0	105031925	0	0	5916608	0	0	0
Propanal, 2-methyl-	NA	NA	NA	NA	NA	NA	NA	NA	NA	NA	0	0	0	0	0	0	0	0	0	0	0	0	0	0	613080	658301	0	20292	0	0
Ethanethiol	NA	NA	NA	NA	NA	NA	NA	NA	NA	NA	0	0	777137	0	2934471	1417013	0	0	0	0	0	0	0	0	0	0	0	0	0	0
Propane, 2-(methylthio)-	NA	NA	NA	NA	NA	NA	NA	NA	NA	NA	0	1552141	289543	0	0	0	0	1124011	0	0	0	0	0	0	0	0	0	0	0	0
Cyclohexene, 3,4-diethenyl-3-methyl-	NA	NA	NA	NA	NA	NA	NA	NA	NA	NA	0	0	3227391	0	0	8726075	0	0	0	0	0	0	0	0	0	0	0	1588491	0	0
Bicyclo[3.1.1]heptane, 2,6,6-trimethyl-3-(2-propenyl)-, (1a,2b,3a,5a)-	NA	NA	NA	NA	NA	NA	NA	NA	NA	NA	0	0	7167893	0	7772855	15169935	0	0	0	0	0	0	0	0	0	0	0	0	0	0
(1R,2S,6S,7S,8S)-8-Isopropyl-1-methyl-3-methylenetricyclo[4.4.0.02,7]decane-rel-	NA	NA	NA	NA	NA	NA	NA	NA	NA	NA	0	0	116271988	0	0	0	0	0	0	0	0	0	0	256855420	117855264	0	0	0	0	0
Ledol	NA	NA	NA	NA	NA	NA	NA	NA	NA	NA	0	0	33468396	0	0	0	0	0	0	0	0	9166100	0	0	28275686	0	0	0	0	0
a-Cadinol	NA	NA	NA	NA	NA	NA	NA	NA	NA	NA	0	0	20891721	0	0	0	0	0	0	0	0	7096513	0	13826754	0	0	0	0	0	0
cis-1-Chloro-9-octadecene	NA	NA	NA	NA	NA	NA	NA	NA	NA	NA	0	0	0	0	0	0	1614965	0	28209676	0	0	0	22591936	0	0	0	0	0	0	0
4-(2,2-Dimethyl-6-methylenecyclohexyl)butanal	NA	NA	NA	NA	NA	NA	NA	NA	NA	NA	2056969	0	0	0	640234	0	13043135	0	0	0	0	0	0	0	0	0	0	0	0	0
Pentane	NA	NA	NA	NA	NA	NA	NA	NA	NA	NA	620302	655759	0	0	0	0	0	0	0	0	0	481396	0	0	0	0	0	0	0	0
2-Buten-1-ol, 3-methyl-, acetate	NA	NA	NA	NA	NA	NA	NA	NA	NA	NA	0	0	0	0	0	0	0	0	0	0	0	0	0	9160944	0	24489974	3280995	0	0	0
cis-p-mentha-1(7),8-dien-2-ol	NA	NA	NA	NA	NA	NA	NA	NA	NA	NA	0	0	0	0	0	0	0	0	0	0	1183181	2270746	0	0	1621289	0	0	0	0	0
endo-Borneol	NA	NA	NA	NA	NA	NA	NA	NA	NA	NA	2588472	0	0	0	478750	0	0	0	0	0	0	0	0	0	0	0	28393600	0	0	0
Citral	NA	NA	NA	NA	NA	NA	NA	NA	NA	NA	0	17301608	0	0	3776027	0	0	0	20303915	0	0	0	0	0	0	0	0	0	0	0
2,6-Octadien-1-ol, 2,7-dimethyl-	NA	NA	NA	NA	NA	NA	NA	NA	NA	NA	0	0	0	0	0	0	0	1134461	0	0	2099564	0	0	0	0	2900925	0	0	0	0
Geranyl acetate	NA	NA	NA	NA	NA	NA	NA	NA	NA	NA	0	207458918	0	0	0	0	0	94017056	0	0	0	0	0	0	0	153970468	0	0	0	0
2-Octen-1-ol, (E)-	NA	NA	NA	NA	NA	NA	NA	NA	NA	NA	0	0	0	0	0	0	0	2792635	511317	0	0	0	742278	0	0	0	0	0	0	0
1-Butanol, 3-methyl-, propanoate	NA	NA	NA	NA	NA	NA	NA	NA	NA	NA	0	0	0	0	0	0	0	0	9867477	0	0	0	3512270	10653227	0	0	0	0	0	0
2-Hexadecanol	NA	NA	NA	NA	NA	NA	NA	NA	NA	NA	0	0	0	0	0	0	0	0	5235050	2599111	0	4789911	0	0	0	0	0	0	0	0
Tricyclo[5.4.0.0(2,8)]undec-9-ene, 2,6,6,9-tetramethyl-, (1R,2S,7R,8R)-	NA	NA	NA	NA	NA	NA	NA	NA	NA	NA	85614441	0	0	0	0	0	0	0	4681239	0	17766976	0	0	0	0	0	0	0	0	0
4-Methyl-1,3-pentadiene	NA	NA	NA	NA	NA	NA	NA	NA	NA	NA	0	36000359	0	0	0	0	0	0	0	2189963	0	0	0	0	0	0	1013675	0	0	0
2-Undecanol	NA	NA	NA	NA	NA	NA	NA	NA	NA	NA	16010989	0	0	0	0	0	0	0	0	0	0	0	0	0	0	23458310	4050595	0	0	0
Bicyclo[3.1.0]hexan-2-ol, 2-methyl-5-(1-methylethyl)-, (1a,2a,5a)-	NA	NA	NA	NA	NA	NA	NA	NA	NA	NA	0	17831507392	0	0	0	0	0	0	0	0	0	0	49722842	0	0	10742935873	0	0	0	0
1S,3S,4S,5R)-1-Isopropyl-4-methylbicyclo[3.1.0]hexan-3-ol	NA	NA	NA	NA	NA	NA	NA	NA	NA	NA	0	0	0	0	0	0	0	0	0	0	0	2155580	0	70107045	0	0	58746183	0	0	0
6-Nonynoic acid, methyl ester	NA	NA	NA	NA	NA	NA	NA	NA	NA	NA	0	1492834	0	0	0	1345907	0	0	0	0	0	0	0	0	0	0	994259	0	0	0
Limonen-6-ol, pivalate	NA	NA	NA	NA	NA	NA	NA	NA	NA	NA	0	0	0	0	0	0	0	0	0	815573	0	0	0	176448709	0	0	2360995	0	0	0
1,3-Cyclohexadiene, 1-methyl-4-(1-methylethyl)-	NA	NA	NA	NA	NA	NA	NA	NA	NA	NA	3560919	0	0	0	0	0	3511361	0	0	0	0	0	0	0	0	0	7108276	0	0	0
a-Maaliene	NA	NA	NA	NA	NA	NA	NA	NA	NA	NA	0	1291161882	0	0	0	0	0	0	0	0	0	1603637010	0	0	0	0	1394917696	0	0	0
Caryophylla-4(12),8(13)-dien-5a-ol	NA	NA	NA	NA	NA	NA	NA	NA	NA	NA	0	34288008	0	0	0	0	34403102	0	0	0	0	0	0	0	0	0	22067173	0	0	0
3-Hexanone	NA	NA	NA	NA	NA	NA	NA	NA	NA	NA	0	0	0	0	0	0	0	3881493	0	0	0	0	10685943	0	3521704	0	0	0	0	0
3-Hexanol	NA	NA	NA	NA	NA	NA	NA	NA	NA	NA	0	0	0	0	1043677	0	0	0	0	0	0	0	5517785	0	8366353	0	0	0	0	0
Furan, 3-methyl-	NA	NA	NA	NA	NA	NA	NA	NA	NA	NA	1929597	0	0	0	0	0	0	0	0	0	0	0	978195	1316583	0	0	0	0	0	0
Pentane, 2,3-dimethyl-	NA	NA	NA	NA	NA	NA	NA	NA	NA	NA	0	0	0	0	7032534	33482746	10120827	0	0	0	0	0	0	0	0	0	0	0	0	0
6-Octen-1-ol, 3,7-dimethyl-, acetate	NA	NA	NA	NA	NA	NA	NA	NA	NA	NA	0	0	0	0	0	0	0	949658977	0	0	0	702146114	0	0	0	1051196183	0	0	0	0
Bicyclo[2.1.1]hexan-2-ol, 2-ethenyl-	NA	NA	NA	NA	NA	NA	NA	NA	NA	NA	0	1189437	0	0	3772349	0	0	16965574	0	0	0	0	0	0	0	0	0	0	0	0
2,2-Dimethyl-3-hydroxypropionaldehyde	NA	NA	NA	NA	NA	NA	NA	NA	NA	NA	0	0	0	0	0	0	0	0	15733799	0	0	0	12739409	0	0	0	0	0	0	0
Octanal	NA	NA	NA	NA	NA	NA	NA	NA	NA	NA	0	0	0	0	0	0	0	0	0	0	0	0	0	0	0	0	0	0	2785004	2785004
1,10-Dichlorodecane	NA	NA	NA	NA	NA	NA	NA	NA	NA	NA	0	0	0	0	0	0	0	0	0	0	0	0	0	0	0	0	0	0	66715	66715
Cyclohexanol, 3,3,5-trimethyl-	NA	NA	NA	NA	NA	NA	NA	NA	NA	NA	0	0	0	0	0	0	0	0	0	0	0	0	0	0	0	0	0	0	868800	868800
Eicosane	NA	NA	NA	NA	NA	NA	NA	NA	NA	NA	0	27454813	0	0	0	0	0	0	0	6175198	0	0	0	0	0	0	0	0	0	0
Propanoic acid, 2,2-dimethyl-	NA	NA	NA	NA	NA	NA	NA	NA	NA	NA	0	0	0	0	0	0	0	0	0	0	0	0	0	0	0	0	0	0	510090	510090
1,1-Dichloro-1-fluoroethane	NA	NA	NA	NA	NA	NA	NA	NA	NA	NA	1343820	0	0	19699708	0	0	0	0	0	0	0	0	0	0	0	0	0	0	0	0
Cyclopentene, 1,5-dimethyl-	NA	NA	NA	NA	NA	NA	NA	NA	NA	NA	0	0	0	199144	0	0	0	0	0	0	0	0	0	0	0	0	383103	0	0	0
Benzene, (1-methylethyl)-	NA	NA	NA	NA	NA	NA	NA	NA	NA	NA	0	0	0	0	0	0	0	0	3153881	0	2021905	0	0	0	0	0	0	0	0	0
Cyclopentanol, 1-(1-methylene-2-propenyl)-	NA	NA	NA	NA	NA	NA	NA	NA	NA	NA	0	0	0	0	0	0	0	3294952	6182818	0	0	0	0	0	0	0	0	0	0	0
Cycloheptane, 4-methylene-1-methyl-2-(2-methyl-1-propen-1-yl)-1-vinyl-	NA	NA	NA	NA	NA	NA	NA	NA	NA	NA	0	0	0	17049000	0	0	0	0	0	0	0	0	0	70938494	0	0	0	0	0	0
trans-Sesquisabinene hydrate	NA	NA	NA	NA	NA	NA	NA	NA	NA	NA	0	0	0	15028449	0	0	0	0	53464491	0	0	0	0	0	0	0	0	0	0	0
trans-2-Caren-4-ol	NA	NA	NA	NA	NA	NA	NA	NA	NA	NA	0	0	6403804	0	0	0	0	0	0	0	0	0	0	0	0	8868915	0	0	0	0
(E)-3(10)-Caren-4-ol	NA	NA	NA	NA	NA	NA	NA	NA	NA	NA	0	0	4808403	0	0	0	7146259	0	0	0	0	0	0	0	0	0	0	0	0	0
2-Oxabicyclo[2.2.2]octan-6-ol, 1,3,3-trimethyl-	NA	NA	NA	NA	NA	NA	NA	NA	NA	NA	0	0	4395764	0	0	0	0	0	0	0	0	4264274	0	0	0	0	0	0	0	0
Cyclohexanol, 1-methyl-4-(1-methylethylidene)-, acetate	NA	NA	NA	NA	NA	NA	NA	NA	NA	NA	0	0	6565373	0	0	0	0	0	0	0	0	0	0	15910209	0	0	0	0	0	0
y-Muurolene	NA	NA	NA	NA	NA	NA	NA	NA	NA	NA	0	0	7021299814	0	0	0	0	0	0	0	0	0	0	8097519970	0	0	0	0	0	0
6-epi-shyobunol	NA	NA	NA	NA	NA	NA	NA	NA	NA	NA	0	0	21898066	0	0	0	0	0	0	0	0	0	0	0	25849290	0	0	0	0	0
2,5-Furandione, 3-dodecyl-	NA	NA	NA	NA	NA	NA	NA	NA	NA	NA	0	0	7698425	0	0	0	0	0	0	0	8308910	0	0	0	0	0	0	0	0	0
Bicyclo[3.1.0]hex-3-en-2-ol, 2-methyl-5-(1-methylethyl)-, (1a,2a,5a)-	NA	NA	NA	NA	NA	NA	NA	NA	NA	NA	0	0	0	0	0	0	0	0	0	0	0	0	0	0	0	0	0	0	974916	974916
2,2,4-Trimethyl-1,3-pentanediol diisobutyrate	NA	NA	NA	NA	NA	NA	NA	NA	NA	NA	0	0	0	0	0	0	0	0	0	0	0	0	0	0	0	0	0	0	1147749	1147749
Butanoic acid, 2-methyl-, ethyl ester	NA	NA	NA	NA	NA	NA	NA	NA	NA	NA	0	11993575	0	0	0	0	0	0	0	0	4523691	0	0	0	0	0	0	0	0	0
Geranyl isovalerate	NA	NA	NA	NA	NA	NA	NA	NA	NA	NA	0	46002420	0	0	0	0	0	0	0	0	0	0	13222715	0	0	0	0	0	0	0
Methyl isobutyrate	NA	NA	NA	NA	NA	NA	NA	NA	NA	NA	0	0	0	0	0	0	0	0	1957869	0	0	0	0	0	0	3491028	0	0	0	0
1-Hexene, 5-methyl-	NA	NA	NA	NA	NA	NA	NA	NA	NA	NA	0	0	0	0	5914181	0	0	0	18259567	0	0	0	0	0	0	0	0	0	0	0
2,4-Hexadienal, (E,E)-	NA	NA	NA	NA	NA	NA	NA	NA	NA	NA	0	0	0	0	0	0	0	0	6423549	2432030	0	0	0	0	0	0	0	0	0	0
2-Furanmethanol, 5-ethenyltetrahydro-a,a,5-trimethyl-, cis-	NA	NA	NA	NA	NA	NA	NA	NA	NA	NA	0	0	0	0	0	0	0	0	1546399	401327	0	0	0	0	0	0	0	0	0	0
4-Hexen-1-ol, (E)-	NA	NA	NA	NA	NA	NA	NA	NA	NA	NA	0	0	0	0	0	0	0	0	0	142500807	0	0	0	0	0	0	561692696	0	0	0
Myrcenylacetat	NA	NA	NA	NA	NA	NA	NA	NA	NA	NA	0	0	0	0	0	0	0	0	0	0	0	0	0	2204923418	0	0	3129996935	0	0	0
1-Cyclohexene-1-carboxaldehyde, 4-(1-methylethyl)-	NA	NA	NA	NA	NA	NA	NA	NA	NA	NA	0	0	0	0	0	0	3306689	0	0	0	0	0	0	0	0	0	3701952	0	0	0
trans-Verbenol	NA	NA	NA	NA	NA	NA	NA	NA	NA	NA	0	0	0	0	0	0	652742	0	0	0	0	0	0	0	0	0	1698364	0	0	0
2,5-Octadecadiynoic acid, methyl ester	NA	NA	NA	NA	NA	NA	NA	NA	NA	NA	0	0	0	0	0	0	0	0	0	0	0	0	0	2431867	0	0	2219089	0	0	0
2,7-Bis(spirocyclopropane)bicyclo[2.2.1]heptan-5-one	NA	NA	NA	NA	NA	NA	NA	NA	NA	NA	0	0	0	0	0	0	0	0	0	0	0	0	2164437	0	0	0	0	12930492	0	0
3,7-Cycloundecadien-1-ol, 1,5,5,8-tetramethyl-	NA	NA	NA	NA	NA	NA	NA	NA	NA	NA	0	0	0	0	0	0	0	0	0	0	0	0	0	0	9312879	0	0	6823182	0	0
3-Heptanone	NA	NA	NA	NA	NA	NA	NA	NA	NA	NA	0	0	0	0	0	0	0	0	0	0	0	0	1995833	0	2582025	0	0	0	0	0
4-Hexenoic acid, methyl ester	NA	NA	NA	NA	NA	NA	NA	NA	NA	NA	0	0	0	0	0	0	0	0	0	0	0	0	0	0	4875942	11118239	0	0	0	0
Isoneral	NA	NA	NA	NA	NA	NA	NA	NA	NA	NA	0	0	0	0	0	0	0	0	0	0	0	0	1618374	0	5250199	0	0	0	0	0
Bicyclo[4.1.0]heptan-3-ol, 4,7,7-trimethyl-, (1a,3a,4a,6a)-	NA	NA	NA	NA	NA	NA	NA	NA	NA	NA	0	0	0	0	0	0	0	0	0	0	0	0	10691447	0	6085460	0	0	0	0	0
Valeric acid, 3-methylbut-2-enyl ester	NA	NA	NA	NA	NA	NA	NA	NA	NA	NA	0	0	0	0	0	0	0	0	0	1843464	0	0	0	0	0	9870743	0	0	0	0
1H-Benzocycloheptene, 2,4a,5,6,7,8,9,9a-octahydro-3,5,5-trimethyl-9-methylene-, (4aS-cis)-	NA	NA	NA	NA	NA	NA	NA	NA	NA	NA	30208330	0	0	0	0	151233667	0	0	0	0	0	0	0	0	0	0	0	0	0	0
Cyclohexanol, 2-(1,1-dimethylethyl)-	NA	NA	NA	NA	NA	NA	NA	NA	NA	NA	0	0	0	0	0	0	0	0	0	0	0	0	2888431	5854150	0	0	0	0	0	0
1-Cyclohexene-1-carboxaldehyde, 4-(1-methylethenyl)-, (S)-	NA	NA	NA	NA	NA	NA	NA	NA	NA	NA	7730209	7970465	0	0	0	0	0	0	0	0	0	0	0	0	0	0	0	0	0	0
Citronellal	NA	NA	NA	NA	NA	NA	NA	NA	NA	NA	0	0	0	0	0	0	0	6690491	0	0	0	0	1461565	0	0	0	0	0	0	0
Methoxyacetic acid, 2-tetradecyl ester	NA	NA	NA	NA	NA	NA	NA	NA	NA	NA	0	0	0	0	0	0	0	0	0	0	0	0	4012469	0	0	3759397	0	0	0	0
2-Methyl-1-nonene-3-yne	NA	NA	NA	NA	NA	NA	NA	NA	NA	NA	0	7292725	0	0	0	0	0	0	0	0	0	52700128	0	0	0	0	0	0	0	0
1,4-Methanoazulen-9-ol, decahydro-1,5,5,8a-tetramethyl-, [1R-(1a,3ab,4a,8ab,9S*)]-	NA	NA	NA	NA	NA	NA	NA	NA	NA	NA	0	0	0	0	12340588	21542435	0	0	0	0	0	0	0	0	0	0	0	0	0	0
Propanoic acid, 2-methyl-, heptyl ester	NA	NA	NA	NA	NA	NA	NA	NA	NA	NA	0	34193841	0	0	0	6037961	0	0	0	0	0	0	0	0	0	0	0	0	0	0
(+)-4-Carene	NA	NA	NA	NA	NA	NA	NA	NA	NA	NA	0	0	0	0	0	23218304	0	55255760	0	0	0	0	0	0	0	0	0	0	0	0
1-Butanol	NA	NA	NA	NA	NA	NA	NA	NA	NA	NA	0	0	0	1493648	0	0	0	0	0	0	0	0	0	0	0	0	0	0	0	0
1-Heptene	NA	NA	NA	NA	NA	NA	NA	NA	NA	NA	0	0	0	0	0	0	0	0	879333	0	0	0	0	0	0	0	0	0	0	0
1-Pentene, 2,4,4-trimethyl-	NA	NA	NA	NA	NA	NA	NA	NA	NA	NA	0	0	0	0	0	0	0	4241048	0	0	0	0	0	0	0	0	0	0	0	0
Carbonic acid, tetradecyl vinyl ester	NA	NA	NA	NA	NA	NA	NA	NA	NA	NA	0	0	0	0	0	0	31105903	0	0	0	0	0	0	0	0	0	0	0	0	0
1,3-Propanediol, diacetate	NA	NA	NA	NA	NA	NA	NA	NA	NA	NA	0	0	0	0	755733	0	0	0	0	0	0	0	0	0	0	0	0	0	0	0
4-Octene, (E)-	NA	NA	NA	NA	NA	NA	NA	NA	NA	NA	799899	0	0	0	0	0	0	0	0	0	0	0	0	0	0	0	0	0	0	0
Heptane, 3-methylene-	NA	NA	NA	NA	NA	NA	NA	NA	NA	NA	0	0	0	0	768498	0	0	0	0	0	0	0	0	0	0	0	0	0	0	0
Eucalyptol	NA	NA	NA	NA	NA	NA	NA	NA	NA	NA	0	0	0	0	0	0	0	0	0	0	0	0	2415277724	0	0	0	0	0	0	0
Hexadecane, 1-chloro-	NA	NA	NA	NA	NA	NA	NA	NA	NA	NA	0	0	0	0	0	0	0	0	0	0	384126	0	0	0	0	0	0	0	0	0
2-Undecanone	NA	NA	NA	NA	NA	NA	NA	NA	NA	NA	0	0	0	0	0	0	0	0	1183718	0	0	0	0	0	0	0	0	0	0	0
Bicyclo[3.1.1]hept-2-en-6-one, 2,7,7-trimethyl-	NA	NA	NA	NA	NA	NA	NA	NA	NA	NA	0	0	0	0	0	0	0	0	23669577	0	0	0	0	0	0	0	0	0	0	0
2-Propenal	NA	NA	NA	NA	NA	NA	NA	NA	NA	NA	0	0	0	0	0	892803	0	0	0	0	0	0	0	0	0	0	0	0	0	0
Pentanoic acid, 3-methyl-	NA	NA	NA	NA	NA	NA	NA	NA	NA	NA	0	0	0	0	0	0	0	0	0	605655	0	0	0	0	0	0	0	0	0	0
2-Carene	NA	NA	NA	NA	NA	NA	NA	NA	NA	NA	0	0	0	0	0	0	0	0	0	0	0	0	0	0	0	0	3145062476	0	0	0
Octanoic acid	NA	NA	NA	NA	NA	NA	NA	NA	NA	NA	0	0	0	0	0	0	0	0	0	2085019	0	0	0	0	0	0	0	0	0	0
9-Hexadecenoic acid	NA	NA	NA	NA	NA	NA	NA	NA	NA	NA	0	0	0	0	0	0	0	0	2735564	0	0	0	0	0	0	0	0	0	0	0
n-Heptadecanol-1	NA	NA	NA	NA	NA	NA	NA	NA	NA	NA	0	0	0	0	0	0	0	0	0	0	0	11182715	0	0	0	0	0	0	0	0
5,9-Undecadien-2-one, 6,10-dimethyl-, (E)-	NA	NA	NA	NA	NA	NA	NA	NA	NA	NA	0	0	0	0	0	0	0	0	0	1258257	0	0	0	0	0	0	0	0	0	0
Isopropyl palmitate	NA	NA	NA	NA	NA	NA	NA	NA	NA	NA	0	0	0	0	0	0	0	0	0	0	0	0	0	0	0	20360364	0	0	0	0
Argon	NA	NA	NA	NA	NA	NA	NA	NA	NA	NA	0	0	0	0	0	0	0	0	0	0	0	0	0	0	0	347680	0	0	0	0
Pentane, 1-nitro-	NA	NA	NA	NA	NA	NA	NA	NA	NA	NA	0	0	2095392	0	0	0	0	0	0	0	0	0	0	0	0	0	0	0	0	0
2-Pentene, 1-ethoxy-4,4-dimethyl-	NA	NA	NA	NA	NA	NA	NA	NA	NA	NA	0	0	0	699473	0	0	0	0	0	0	0	0	0	0	0	0	0	0	0	0
Decane, 1-chloro-	NA	NA	NA	NA	NA	NA	NA	NA	NA	NA	0	0	0	459994	0	0	0	0	0	0	0	0	0	0	0	0	0	0	0	0
Retinal	NA	NA	NA	NA	NA	NA	NA	NA	NA	NA	0	0	0	7380101	0	0	0	0	0	0	0	0	0	0	0	0	0	0	0	0
Heneicosane	NA	NA	NA	NA	NA	NA	NA	NA	NA	NA	0	0	0	39212727	0	0	0	0	0	0	0	0	0	0	0	0	0	0	0	0
Acetic acid, pentyl ester	NA	NA	NA	NA	NA	NA	NA	NA	NA	NA	1062194	0	0	0	0	0	0	0	0	0	0	0	0	0	0	0	0	0	0	0
3-Penten-2-one, 3,4-dimethyl-	NA	NA	NA	NA	NA	NA	NA	NA	NA	NA	0	0	0	0	0	0	0	0	0	0	0	0	0	0	0	0	0	3107694	0	0
2,2-Dimethyl-4-octenal	NA	NA	NA	NA	NA	NA	NA	NA	NA	NA	0	0	0	0	0	0	0	0	0	547393	0	0	0	0	0	0	0	0	0	0
4-Methyl-2-pentyl acetate	NA	NA	NA	NA	NA	NA	NA	NA	NA	NA	0	0	0	0	0	6231020	0	0	0	0	0	0	0	0	0	0	0	0	0	0
Bicyclo[3.1.1]hept-3-ene-spiro-2,4'-(1',3'-dioxane), 7,7-dimethyl-	NA	NA	NA	NA	NA	NA	NA	NA	NA	NA	0	0	2603521	0	0	0	0	0	0	0	0	0	0	0	0	0	0	0	0	0
2-Cyclohexen-1-ol, 2-methyl-5-(1-methylethenyl)-, acetate	NA	NA	NA	NA	NA	NA	NA	NA	NA	NA	0	0	1214129	0	0	0	0	0	0	0	0	0	0	0	0	0	0	0	0	0
(R)-lavandulyl acetate	NA	NA	NA	NA	NA	NA	NA	NA	NA	NA	0	0	28506121	0	0	0	0	0	0	0	0	0	0	0	0	0	0	0	0	0
2-Propyl-1-pentanol	NA	NA	NA	NA	NA	NA	NA	NA	NA	NA	0	0	0	0	0	45366386	0	0	0	0	0	0	0	0	0	0	0	0	0	0
Camphor	NA	NA	NA	NA	NA	NA	NA	NA	NA	NA	0	0	0	0	0	0	0	0	0	0	3863177	0	0	0	0	0	0	0	0	0
1-Chloroundecane	NA	NA	NA	NA	NA	NA	NA	NA	NA	NA	0	0	0	0	0	0	0	0	3525924	0	0	0	0	0	0	0	0	0	0	0
1-Dodecanol, 2-octyl-	NA	NA	NA	NA	NA	NA	NA	NA	NA	NA	0	0	0	0	0	0	0	0	0	0	0	0	0	0	0	0	0	19300265	0	0
Hexadecanoic acid, methyl ester	NA	NA	NA	NA	NA	NA	NA	NA	NA	NA	0	0	0	0	0	2562174	0	0	0	0	0	0	0	0	0	0	0	0	0	0
2-Tridecene, (Z)-	NA	NA	NA	NA	NA	NA	NA	NA	NA	NA	0	0	0	0	0	1338616	0	0	0	0	0	0	0	0	0	0	0	0	0	0
Phytol	NA	NA	NA	NA	NA	NA	NA	NA	NA	NA	0	0	0	0	0	0	0	0	1916087	0	0	0	0	0	0	0	0	0	0	0
3,7-Octadiene-2,6-diol, 2,6-dimethyl-	NA	NA	NA	NA	NA	NA	NA	NA	NA	NA	0	0	0	0	0	0	0	0	0	0	0	0	451758	0	0	0	0	0	0	0
Prenol	NA	NA	NA	NA	NA	NA	NA	NA	NA	NA	0	8429687	0	0	0	0	0	0	0	0	0	0	0	0	0	0	0	0	0	0
Bicyclo[2.2.1]hept-2-ene, 2,7,7-trimethyl-	NA	NA	NA	NA	NA	NA	NA	NA	NA	NA	0	0	0	0	3489231	0	0	0	0	0	0	0	0	0	0	0	0	0	0	0
10,12-Octadecadiynoic acid	NA	NA	NA	NA	NA	NA	NA	NA	NA	NA	0	0	0	0	0	0	0	0	0	0	0	0	0	0	0	0	0	875932	0	0
10-Heptadecen-8-ynoic acid, methyl ester, (E)-	NA	NA	NA	NA	NA	NA	NA	NA	NA	NA	0	0	0	0	0	0	0	0	0	0	2293500	0	0	0	0	0	0	0	0	0
4,6,6-Trimethyl-2-(3-methylbuta-1,3-dienyl)-3-oxatricyclo[5.1.0.0(2,4)]octane	NA	NA	NA	NA	NA	NA	NA	NA	NA	NA	0	0	0	0	0	0	0	0	0	0	0	0	0	0	0	0	18265111	0	0	0
6,6-Dimethyl-1,3-heptadien-5-ol	NA	NA	NA	NA	NA	NA	NA	NA	NA	NA	0	0	0	0	0	0	0	0	0	0	0	0	0	18872663	0	0	0	0	0	0
Nerol, methyl ether	NA	NA	NA	NA	NA	NA	NA	NA	NA	NA	0	0	0	0	0	0	0	0	0	0	0	0	0	0	0	0	102940505	0	0	0
a-Vetivol	NA	NA	NA	NA	NA	NA	NA	NA	NA	NA	0	0	0	0	0	0	0	0	0	0	0	0	0	0	0	0	39121710	0	0	0
2-Heptene, (E)-	NA	NA	NA	NA	NA	NA	NA	NA	NA	NA	0	0	0	0	0	0	0	0	0	0	0	0	0	0	723738	0	0	0	0	0
y-Neoclovene	NA	NA	NA	NA	NA	NA	NA	NA	NA	NA	0	0	0	0	0	0	0	0	0	14547259	0	0	0	0	0	0	0	0	0	0
Allyl ethyl ether	NA	NA	NA	NA	NA	NA	NA	NA	NA	NA	0	0	0	0	0	0	0	0	0	0	0	0	0	525261	0	0	0	0	0	0
1-Heptanol	NA	NA	NA	NA	NA	NA	NA	NA	NA	NA	0	0	0	0	0	0	0	0	0	0	0	0	0	1138743	0	0	0	0	0	0
Pentanoic acid, 4-methyl-, methyl ester	NA	NA	NA	NA	NA	NA	NA	NA	NA	NA	0	0	0	0	0	0	0	0	0	0	0	0	0	0	0	6575213	0	0	0	0
Formic acid, 3,7,11-trimethyl-1,6,10-dodecatrien-3-yl ester	NA	NA	NA	NA	NA	NA	NA	NA	NA	NA	0	0	0	0	0	0	0	0	0	0	0	0	0	1767048	0	0	0	0	0	0
2,6,10,10-Tetramethylbicyclo[7.2.0]undeca-2,6-diene	NA	NA	NA	NA	NA	NA	NA	NA	NA	NA	0	0	0	0	0	0	0	0	0	0	0	0	0	24047263	0	0	0	0	0	0
Globulol	NA	NA	NA	NA	NA	NA	NA	NA	NA	NA	0	0	0	0	0	0	0	0	0	0	0	0	0	27265359	0	0	0	0	0	0
2-Hexen-1-ol, (Z)-	NA	NA	NA	NA	NA	NA	NA	NA	NA	NA	0	0	0	0	0	0	0	2618876	0	0	0	0	0	0	0	0	0	0	0	0
4-Decenoic acid, methyl ester, Z-	NA	NA	NA	NA	NA	NA	NA	NA	NA	NA	6703583	0	0	0	0	0	0	0	0	0	0	0	0	0	0	0	0	0	0	0
Oleic Acid	NA	NA	NA	NA	NA	NA	NA	NA	NA	NA	0	0	0	0	0	0	0	0	0	0	0	0	4576156	0	0	0	0	0	0	0
Cyclopropane, hexylidene-	NA	NA	NA	NA	NA	NA	NA	NA	NA	NA	0	0	0	0	0	0	723818	0	0	0	0	0	0	0	0	0	0	0	0	0
Spiro[4.5]dec-6-en-8-one, 1,7-dimethyl-4-(1-methylethyl)-	NA	NA	NA	NA	NA	NA	NA	NA	NA	NA	0	0	0	0	0	0	724532	0	0	0	0	0	0	0	0	0	0	0	0	0
(-)-Myrtenol	NA	NA	NA	NA	NA	NA	NA	NA	NA	NA	0	0	0	0	0	0	11240370	0	0	0	0	0	0	0	0	0	0	0	0	0
9-Octadecen-12-ynoic acid, methyl ester	NA	NA	NA	NA	NA	NA	NA	NA	NA	NA	0	237862	0	0	0	0	0	0	0	0	0	0	0	0	0	0	0	0	0	0
4-Octanol, 7-methyl-, acetate	NA	NA	NA	NA	NA	NA	NA	NA	NA	NA	0	0	0	0	1815234	0	0	0	0	0	0	0	0	0	0	0	0	0	0	0
5,7-Dodecadiyn-1,12-diol	NA	NA	NA	NA	NA	NA	NA	NA	NA	NA	0	2725190	0	0	0	0	0	0	0	0	0	0	0	0	0	0	0	0	0	0
Cyclopropanemethanol, 2-methyl-2-(4-methyl-3-pentenyl)-	NA	NA	NA	NA	NA	NA	NA	NA	NA	NA	0	0	0	0	0	0	0	0	0	0	0	1265117	0	0	0	0	0	0	0	0
Spiro[5.5]undec-2-ene, 3,7,7-trimethyl-11-methylene-, (-)-	NA	NA	NA	NA	NA	NA	NA	NA	NA	NA	0	0	0	0	0	0	0	0	0	0	0	34450367	0	0	0	0	0	0	0	0
Decanoic acid, 2-hydroxy-	NA	NA	NA	NA	NA	NA	NA	NA	NA	NA	0	13028779	0	0	0	0	0	0	0	0	0	0	0	0	0	0	0	0	0	0
Butanoic acid, 2-methyl-, methyl ester	NA	NA	NA	NA	NA	NA	NA	NA	NA	NA	0	0	0	0	0	0	0	0	0	0	0	0	0	0	0	19571096	0	0	0	0
3,5-Heptadienal, 2-ethylidene-6-methyl-	NA	NA	NA	NA	NA	NA	NA	NA	NA	NA	0	0	0	0	0	0	0	0	0	0	0	0	0	0	0	17036264	0	0	0	0
Corymbolone	NA	NA	NA	NA	NA	NA	NA	NA	NA	NA	0	0	0	0	0	0	0	13257394	0	0	0	0	0	0	0	0	0	0	0	0
Hydrazine, methyl-	NA	NA	NA	NA	NA	NA	NA	NA	NA	NA	0	0	0	0	0	2624316	0	0	0	0	0	0	0	0	0	0	0	0	0	0
Myrtenyl isovalerate	NA	NA	NA	NA	NA	NA	NA	NA	NA	NA	0	0	0	0	0	90042709	0	0	0	0	0	0	0	0	0	0	0	0	0	0
Linalool	NA	NA	NA	NA	NA	NA	NA	NA	NA	NA	0	0	0	0	0	3817690	0	0	0	0	0	0	0	0	0	0	0	0	0	0
Cyclopropane, 1,1-dimethyl-	0	1404000	0	0	4002839	0	2160286	0	0	2370073	NA	NA	NA	NA	NA	NA	NA	NA	NA	NA	NA	NA	NA	NA	NA	NA	NA	NA	NA	NA
Methanesulfonyl chloride	0	0	0	0	0	0	0	0	7390820	0	NA	NA	NA	NA	NA	NA	NA	NA	NA	NA	NA	NA	NA	NA	NA	NA	NA	NA	NA	NA
2-Hexanone, 3,4-dimethyl-	0	0	0	0	535233	880213	0	1099352	0	0	NA	NA	NA	NA	NA	NA	NA	NA	NA	NA	NA	NA	NA	NA	NA	NA	NA	NA	NA	NA
Trimethylsilanol	1058616	2197489	1922630	1745635	0	0	10224734	2262818	5509608	6739138	NA	NA	NA	NA	NA	NA	NA	NA	NA	NA	NA	NA	NA	NA	NA	NA	NA	NA	NA	NA
2,4-Hexadiene	1368951	0	2579333	77180	0	2900272	2276016	1075319	30498233	2100610	NA	NA	NA	NA	NA	NA	NA	NA	NA	NA	NA	NA	NA	NA	NA	NA	NA	NA	NA	NA
2-Ethylfuran	0	0	2365530	6191681	952461	20499133	3802309	19737449	143314066	14589980	NA	NA	NA	NA	NA	NA	NA	NA	NA	NA	NA	NA	NA	NA	NA	NA	NA	NA	NA	NA
1,4-Cyclohexadiene, 1-methyl-	353815	0	0	9189223	7332996	1861322	1806405	0	0	1280460	NA	NA	NA	NA	NA	NA	NA	NA	NA	NA	NA	NA	NA	NA	NA	NA	NA	NA	NA	NA
3-Hexenal	0	0	9532669	0	3645114	870340	2182223	4924017	153645390	1156923	NA	NA	NA	NA	NA	NA	NA	NA	NA	NA	NA	NA	NA	NA	NA	NA	NA	NA	NA	NA
3-Heptene, 3-methyl-	0	0	0	1235766	323981	0	0	0	0	802244	NA	NA	NA	NA	NA	NA	NA	NA	NA	NA	NA	NA	NA	NA	NA	NA	NA	NA	NA	NA
1-Butene, 1-(methylthio)-, (Z)-	0	3180367	91432997	4112496	38426737	3233865	15927418	48072886	61924623	0	NA	NA	NA	NA	NA	NA	NA	NA	NA	NA	NA	NA	NA	NA	NA	NA	NA	NA	NA	NA
3,4,4-Trimethylcyclohexene	1692975	1309239	0	0	53066048	0	0	11352866	0	32663560	NA	NA	NA	NA	NA	NA	NA	NA	NA	NA	NA	NA	NA	NA	NA	NA	NA	NA	NA	NA
(Z)-Hex-3-en-1-ol	0	3710259	10270238	2684246	41587780	13607300	2714082	3306611	0	16812440	NA	NA	NA	NA	NA	NA	NA	NA	NA	NA	NA	NA	NA	NA	NA	NA	NA	NA	NA	NA
m-xylene	0	0	0	4641167	6135438	0	0	0	0	0	NA	NA	NA	NA	NA	NA	NA	NA	NA	NA	NA	NA	NA	NA	NA	NA	NA	NA	NA	NA
isoamyl acetate	0	0	10528973	6680760	672776	706220	0	0	0	0	NA	NA	NA	NA	NA	NA	NA	NA	NA	NA	NA	NA	NA	NA	NA	NA	NA	NA	NA	NA
xylene	0	0	11012162	0	9485863	4669150	0	0	0	3976396	NA	NA	NA	NA	NA	NA	NA	NA	NA	NA	NA	NA	NA	NA	NA	NA	NA	NA	NA	NA
Ethanone, 1-(3-methylenecyclopentyl)-	0	0	1841456	0	317007	0	0	0	0	0	NA	NA	NA	NA	NA	NA	NA	NA	NA	NA	NA	NA	NA	NA	NA	NA	NA	NA	NA	NA
2-Cyclopenten-1-one, 2-methyl-	0	0	0	0	4419418	0	0	0	0	0	NA	NA	NA	NA	NA	NA	NA	NA	NA	NA	NA	NA	NA	NA	NA	NA	NA	NA	NA	NA
Butanoic acid, 1,1-dimethylethyl ester	0	0	0	4422474	5347160	0	0	2118970	0	11474213	NA	NA	NA	NA	NA	NA	NA	NA	NA	NA	NA	NA	NA	NA	NA	NA	NA	NA	NA	NA
Cyclopropane, octyl-	0	0	0	0	294220	1087639	0	810215	0	0	NA	NA	NA	NA	NA	NA	NA	NA	NA	NA	NA	NA	NA	NA	NA	NA	NA	NA	NA	NA
3-Methyl-1-hexen-3-ol	0	0	0	0	0	0	0	1247962	0	0	NA	NA	NA	NA	NA	NA	NA	NA	NA	NA	NA	NA	NA	NA	NA	NA	NA	NA	NA	NA
Sabinene	0	0	0	0	3594617879	0	0	7737247064	1858979319	2473587121	NA	NA	NA	NA	NA	NA	NA	NA	NA	NA	NA	NA	NA	NA	NA	NA	NA	NA	NA	NA
Isoamyl butyrate	0	0	0	0	21029620	13396563	0	0	0	0	NA	NA	NA	NA	NA	NA	NA	NA	NA	NA	NA	NA	NA	NA	NA	NA	NA	NA	NA	NA
a-Terpinolene	352863179	1331943782	5510539133	1771338470	2183137285	8799331823	2286530177	2645502187	0	0	NA	NA	NA	NA	NA	NA	NA	NA	NA	NA	NA	NA	NA	NA	NA	NA	NA	NA	NA	NA
Cymene	165566071	120863146	0	689021455	223512687	0	465486979	0	0	0	NA	NA	NA	NA	NA	NA	NA	NA	NA	NA	NA	NA	NA	NA	NA	NA	NA	NA	NA	NA
cis-b-Ocimene	48618006	0	119730181	0	589899286	601988173	0	281855688	0	0	NA	NA	NA	NA	NA	NA	NA	NA	NA	NA	NA	NA	NA	NA	NA	NA	NA	NA	NA	NA
Furan, 3-(4-methyl-3-pentenyl)-	0	0	0	0	25209502	0	0	6786619	0	0	NA	NA	NA	NA	NA	NA	NA	NA	NA	NA	NA	NA	NA	NA	NA	NA	NA	NA	NA	NA
trans-Rose oxide	0	0	0	2801268	23591004	15210627	3301399	4231489	0	22490251	NA	NA	NA	NA	NA	NA	NA	NA	NA	NA	NA	NA	NA	NA	NA	NA	NA	NA	NA	NA
cis-Sabinol	2483141	5788252	0	11519384	8889009	22799721	0	11503826	1244725251	55278405	NA	NA	NA	NA	NA	NA	NA	NA	NA	NA	NA	NA	NA	NA	NA	NA	NA	NA	NA	NA
3-Pinanone, cis	0	0	14030204	8825359	30687071	13026469	10584747	9012438	130806080	12965560	NA	NA	NA	NA	NA	NA	NA	NA	NA	NA	NA	NA	NA	NA	NA	NA	NA	NA	NA	NA
Ethanol, 2-phenoxy-	2563925	0	0	0	0	0	23818435	4916506	0	0	NA	NA	NA	NA	NA	NA	NA	NA	NA	NA	NA	NA	NA	NA	NA	NA	NA	NA	NA	NA
3-Cyclohexene-1-acetaldehyde, a,4-dimethyl-	0	0	0	0	3826642	0	0	0	0	0	NA	NA	NA	NA	NA	NA	NA	NA	NA	NA	NA	NA	NA	NA	NA	NA	NA	NA	NA	NA
2,6-Octadien-1-ol, 3,7-dimethyl-, (Z)-	0	0	24177815	0	46673999	0	0	0	97592347	16758004	NA	NA	NA	NA	NA	NA	NA	NA	NA	NA	NA	NA	NA	NA	NA	NA	NA	NA	NA	NA
Cuminaldehyde	0	1875094	13253029	3640072	10378716	12171976	4520010	2492789	40229737	7496213	NA	NA	NA	NA	NA	NA	NA	NA	NA	NA	NA	NA	NA	NA	NA	NA	NA	NA	NA	NA
2,6-Octadien-1-ol, 3,7-dimethyl-	0	0	0	1847122	3711239	0	8909821	0	9921894	0	NA	NA	NA	NA	NA	NA	NA	NA	NA	NA	NA	NA	NA	NA	NA	NA	NA	NA	NA	NA
1,6-Octadien-3-ol, 3,7-dimethyl-, formate	0	0	0	0	3154564	0	0	0	0	0	NA	NA	NA	NA	NA	NA	NA	NA	NA	NA	NA	NA	NA	NA	NA	NA	NA	NA	NA	NA
p-Menth-2-en-7-ol, trans-	0	0	0	0	23688604	0	0	0	39288620	10956379	NA	NA	NA	NA	NA	NA	NA	NA	NA	NA	NA	NA	NA	NA	NA	NA	NA	NA	NA	NA
Hexanoic acid, 3-methyl-2-butenyl ester	0	0	0	0	13438895	0	0	0	0	0	NA	NA	NA	NA	NA	NA	NA	NA	NA	NA	NA	NA	NA	NA	NA	NA	NA	NA	NA	NA
1,4-p-Menthadien-7-al	0	0	10853209	0	5064928	0	5436566	0	0	0	NA	NA	NA	NA	NA	NA	NA	NA	NA	NA	NA	NA	NA	NA	NA	NA	NA	NA	NA	NA
Citronellyl isobutyrate	0	0	0	0	145048917	46077993	0	22812129	0	0	NA	NA	NA	NA	NA	NA	NA	NA	NA	NA	NA	NA	NA	NA	NA	NA	NA	NA	NA	NA
cis-Geranyl acetate	0	19418283	0	16730137	119391675	18781492	0	10510824	281738396	8337177	NA	NA	NA	NA	NA	NA	NA	NA	NA	NA	NA	NA	NA	NA	NA	NA	NA	NA	NA	NA
Elemene isomer	0	0	36777767	0	0	139908003	0	0	0	0	NA	NA	NA	NA	NA	NA	NA	NA	NA	NA	NA	NA	NA	NA	NA	NA	NA	NA	NA	NA
Cyclohexane, 1-ethenyl-1-methyl-2-(1-methylethenyl)-4-(1-methylethylidene)-	0	0	16810235	6414736	19155240	0	0	0	0	0	NA	NA	NA	NA	NA	NA	NA	NA	NA	NA	NA	NA	NA	NA	NA	NA	NA	NA	NA	NA
1-Butanol, 3-methyl-, benzoate	0	0	0	0	303421004	0	0	14553656	0	0	NA	NA	NA	NA	NA	NA	NA	NA	NA	NA	NA	NA	NA	NA	NA	NA	NA	NA	NA	NA
(4aR,8aS)-4a-Methyl-1-methylene-7-(propan-2-ylidene)decahydronaphthalene	0	0	85010141	22608567	0	129685906	42732410	0	377066415	63410776	NA	NA	NA	NA	NA	NA	NA	NA	NA	NA	NA	NA	NA	NA	NA	NA	NA	NA	NA	NA
Ledene	0	76306366	250695727	80533894	642292982	410905597	146202068	0	558409939	199423693	NA	NA	NA	NA	NA	NA	NA	NA	NA	NA	NA	NA	NA	NA	NA	NA	NA	NA	NA	NA
Cadina-1(10),4-diene	0	30251482	151740742	70078352	203492036	283911057	0	0	772110041	99777147	NA	NA	NA	NA	NA	NA	NA	NA	NA	NA	NA	NA	NA	NA	NA	NA	NA	NA	NA	NA
2-Hexadecene, 3,7,11,15-tetramethyl-, [R-[R*,R*-(E)]]-	0	0	0	0	156646998	215759242	0	22259638	0	0	NA	NA	NA	NA	NA	NA	NA	NA	NA	NA	NA	NA	NA	NA	NA	NA	NA	NA	NA	NA
1-Hexadecanol	0	0	0	0	252817670	550876641	0	47750576	0	0	NA	NA	NA	NA	NA	NA	NA	NA	NA	NA	NA	NA	NA	NA	NA	NA	NA	NA	NA	NA
Methyl vinyl ketone	0	2821816	2378444	327987	0	0	0	0	2481023	2030089	NA	NA	NA	NA	NA	NA	NA	NA	NA	NA	NA	NA	NA	NA	NA	NA	NA	NA	NA	NA
Hexane	1398099	0	6255545	0	0	0	0	0	0	9450146	NA	NA	NA	NA	NA	NA	NA	NA	NA	NA	NA	NA	NA	NA	NA	NA	NA	NA	NA	NA
Propane, 1-bromo-	2206058	0	254344	1708662	0	0	0	0	1017689	939901	NA	NA	NA	NA	NA	NA	NA	NA	NA	NA	NA	NA	NA	NA	NA	NA	NA	NA	NA	NA
Octane	0	782762	841153	1389408	0	0	1580575	0	2999842	1712379	NA	NA	NA	NA	NA	NA	NA	NA	NA	NA	NA	NA	NA	NA	NA	NA	NA	NA	NA	NA
3-Methylcyclopentyl acetate	1243800	0	1454395	800358	0	0	1485802	0	0	0	NA	NA	NA	NA	NA	NA	NA	NA	NA	NA	NA	NA	NA	NA	NA	NA	NA	NA	NA	NA
1-Nonene	739468	0	2237542	0	0	0	0	0	0	0	NA	NA	NA	NA	NA	NA	NA	NA	NA	NA	NA	NA	NA	NA	NA	NA	NA	NA	NA	NA
Nonane	839808	0	2337963	1531717	0	0	1055200	0	0	0	NA	NA	NA	NA	NA	NA	NA	NA	NA	NA	NA	NA	NA	NA	NA	NA	NA	NA	NA	NA
Tetradecane	3875136	6256755	8035648	4855707	0	0	6491673	0	38453693	7329725	NA	NA	NA	NA	NA	NA	NA	NA	NA	NA	NA	NA	NA	NA	NA	NA	NA	NA	NA	NA
E-3-Pentadecen-2-ol	2425155	4658480	0	0	0	0	0	0	0	0	NA	NA	NA	NA	NA	NA	NA	NA	NA	NA	NA	NA	NA	NA	NA	NA	NA	NA	NA	NA
5,6,6-Trimethyl-5-(3-oxobut-1-enyl)-1-oxaspiro[2.5]octan-4-one	23216492	14980317	0	21502553	0	0	0	0	0	0	NA	NA	NA	NA	NA	NA	NA	NA	NA	NA	NA	NA	NA	NA	NA	NA	NA	NA	NA	NA
Diethyltoluamide	169323887	29049574	0	0	0	0	0	0	0	0	NA	NA	NA	NA	NA	NA	NA	NA	NA	NA	NA	NA	NA	NA	NA	NA	NA	NA	NA	NA
2-Ethyl-1-hexene	0	731882	827382	3587059	1805333	6827971	1433849	678522	0	1854596	NA	NA	NA	NA	NA	NA	NA	NA	NA	NA	NA	NA	NA	NA	NA	NA	NA	NA	NA	NA
Heptanal	0	6309217	0	0	0	0	5040132	0	0	0	NA	NA	NA	NA	NA	NA	NA	NA	NA	NA	NA	NA	NA	NA	NA	NA	NA	NA	NA	NA
cis-Sabinene hydrate	10179709	27856006	0	0	0	0	0	0	0	0	NA	NA	NA	NA	NA	NA	NA	NA	NA	NA	NA	NA	NA	NA	NA	NA	NA	NA	NA	NA
trans-3-Caren-2-ol	13648863	39074847	76893855	0	0	78086633	66150311	9266914	0	66405803	NA	NA	NA	NA	NA	NA	NA	NA	NA	NA	NA	NA	NA	NA	NA	NA	NA	NA	NA	NA
Methyl jasmonate	0	0	0	0	0	80140501	0	1018227	15290831	0	NA	NA	NA	NA	NA	NA	NA	NA	NA	NA	NA	NA	NA	NA	NA	NA	NA	NA	NA	NA
a-Bourbonene	4596120	6088486	11707145	15319659	0	0	0	6937302	0	13116741	NA	NA	NA	NA	NA	NA	NA	NA	NA	NA	NA	NA	NA	NA	NA	NA	NA	NA	NA	NA
cis-b-Copaene	0	93974281	270923417	111002700	0	349996252	0	39244320	899861297	183496519	NA	NA	NA	NA	NA	NA	NA	NA	NA	NA	NA	NA	NA	NA	NA	NA	NA	NA	NA	NA
(1R,4R,5S)-1,8-Dimethyl-4-(prop-1-en-2-yl)spiro[4.5]dec-7-ene	0	0	0	0	0	1805363616	752954115	257786842	143477054	1000367941	NA	NA	NA	NA	NA	NA	NA	NA	NA	NA	NA	NA	NA	NA	NA	NA	NA	NA	NA	NA
1-Dodecanol, 2-hexyl-	0	0	0	0	0	0	0	77406483	0	0	NA	NA	NA	NA	NA	NA	NA	NA	NA	NA	NA	NA	NA	NA	NA	NA	NA	NA	NA	NA
(-)-Terpinen-4-ol	9136239	58749052	154687568	51878187	0	0	50866679	0	8770453153	406194610	NA	NA	NA	NA	NA	NA	NA	NA	NA	NA	NA	NA	NA	NA	NA	NA	NA	NA	NA	NA
Isopropyl myristate	48080839	0	0	0	0	0	0	0	0	0	NA	NA	NA	NA	NA	NA	NA	NA	NA	NA	NA	NA	NA	NA	NA	NA	NA	NA	NA	NA
sec-Butyl nitrite	0	0	0	0	0	0	0	0	58298947	0	NA	NA	NA	NA	NA	NA	NA	NA	NA	NA	NA	NA	NA	NA	NA	NA	NA	NA	NA	NA
Citronellol acetate	0	15123807	31308318	29907276	0	0	215297595	0	350809959	13328521	NA	NA	NA	NA	NA	NA	NA	NA	NA	NA	NA	NA	NA	NA	NA	NA	NA	NA	NA	NA
n-Nonadecanol-1	0	0	0	0	0	0	290786069	0	337286928	0	NA	NA	NA	NA	NA	NA	NA	NA	NA	NA	NA	NA	NA	NA	NA	NA	NA	NA	NA	NA
1H-Cycloprop[e]azulen-7-ol, decahydro-1,1,7-trimethyl-4-methylene-, [1ar-(1aa,4aa,7b,7ab,7ba)]-	0	87224002	163427305	111182514	0	0	0	0	433884837	140613959	NA	NA	NA	NA	NA	NA	NA	NA	NA	NA	NA	NA	NA	NA	NA	NA	NA	NA	NA	NA
1,3,8-p-Menthatriene	0	0	29026301	0	0	108438457	0	0	438319176	0	NA	NA	NA	NA	NA	NA	NA	NA	NA	NA	NA	NA	NA	NA	NA	NA	NA	NA	NA	NA
Piperitone	0	0	0	0	0	0	0	0	27264085	0	NA	NA	NA	NA	NA	NA	NA	NA	NA	NA	NA	NA	NA	NA	NA	NA	NA	NA	NA	NA
4,11,11-trimethyl-8-methylenebicyclo[7.2.0]undec-3-ene	0	0	40791912	0	0	45106592	17755114	0	131076410	28996715	NA	NA	NA	NA	NA	NA	NA	NA	NA	NA	NA	NA	NA	NA	NA	NA	NA	NA	NA	NA
Cyclohexanone, 3,3,5-trimethyl-	0	0	0	0	0	2748865	6042124	0	0	8000947	NA	NA	NA	NA	NA	NA	NA	NA	NA	NA	NA	NA	NA	NA	NA	NA	NA	NA	NA	NA
Limonene	0	0	4619886525	0	0	0	0	0	0	0	NA	NA	NA	NA	NA	NA	NA	NA	NA	NA	NA	NA	NA	NA	NA	NA	NA	NA	NA	NA
Sabinyl acetate	0	0	16688166	0	0	0	5671048	0	0	0	NA	NA	NA	NA	NA	NA	NA	NA	NA	NA	NA	NA	NA	NA	NA	NA	NA	NA	NA	NA
trans-Piperitol	0	0	13906187	0	32066135	22054437	0	0	0	12394675	NA	NA	NA	NA	NA	NA	NA	NA	NA	NA	NA	NA	NA	NA	NA	NA	NA	NA	NA	NA
Bicyclo[4.4.0]dec-2-ene-4-ol, 2-methyl-9-(prop-1-en-3-ol-2-yl)-	0	0	29735926	0	0	0	0	0	0	0	NA	NA	NA	NA	NA	NA	NA	NA	NA	NA	NA	NA	NA	NA	NA	NA	NA	NA	NA	NA
Cyclopropane, ethyl-	0	1958970	0	0	0	0	6018906	0	0	0	NA	NA	NA	NA	NA	NA	NA	NA	NA	NA	NA	NA	NA	NA	NA	NA	NA	NA	NA	NA
n-Hexane	0	26501716	0	0	0	4924383	62532697	0	0	0	NA	NA	NA	NA	NA	NA	NA	NA	NA	NA	NA	NA	NA	NA	NA	NA	NA	NA	NA	NA
Dimethyl sulfide	0	0	0	0	0	1243511	1531398	0	0	0	NA	NA	NA	NA	NA	NA	NA	NA	NA	NA	NA	NA	NA	NA	NA	NA	NA	NA	NA	NA
Acetic acid, methyl ester	0	0	0	0	0	953046	0	0	0	0	NA	NA	NA	NA	NA	NA	NA	NA	NA	NA	NA	NA	NA	NA	NA	NA	NA	NA	NA	NA
1-Propene, 3-propoxy-	0	0	0	0	0	765523	0	0	0	0	NA	NA	NA	NA	NA	NA	NA	NA	NA	NA	NA	NA	NA	NA	NA	NA	NA	NA	NA	NA
Methane, diethoxy-	0	0	0	0	0	0	503934	0	0	0	NA	NA	NA	NA	NA	NA	NA	NA	NA	NA	NA	NA	NA	NA	NA	NA	NA	NA	NA	NA
7-epi-cis-sesquisabinene hydrate	0	0	0	0	0	0	16391825	0	0	11343262	NA	NA	NA	NA	NA	NA	NA	NA	NA	NA	NA	NA	NA	NA	NA	NA	NA	NA	NA	NA
7-epi-trans-sesquisabinene hydrate	0	0	0	0	0	0	5914269	0	0	0	NA	NA	NA	NA	NA	NA	NA	NA	NA	NA	NA	NA	NA	NA	NA	NA	NA	NA	NA	NA
2-Propanol, 1,1'-oxybis-	0	0	0	0	0	0	0	0	0	424766	NA	NA	NA	NA	NA	NA	NA	NA	NA	NA	NA	NA	NA	NA	NA	NA	NA	NA	NA	NA
Anisole	0	6108171	0	0	0	0	0	0	0	0	NA	NA	NA	NA	NA	NA	NA	NA	NA	NA	NA	NA	NA	NA	NA	NA	NA	NA	NA	NA
